# Supplementary material for: Mapping the optoelectronic property space of small aromatic molecules
Source: Commun Chem. 2020 Feb 5;3:14. doi: 10.1038/s42004-020-0256-7 (PMC9814262; doi:10.1038/s42004-020-0256-7)
Supplement: Supplementary file 3 — Supplementary Data 1 [file 42004_2020_256_MOESM3_ESM.csv]

	Smiles	aug-cc-TDDFT	GP_aug-cc-TDDFT	aug-cc-IP	aug-cc-EA	TDDFT energy	DZP_IP	DZP_EA	RS-TDDFT	ID	xTB_IP	xTB_EA	xTB_opticalgap	xTB_osc_strength	xTB_GSolv	fp	n_rings	DZP_callibrated_IP	DZP_callibrated_EA	DZP_Callibrated_Opticalgap	aug-cc-callibrated_IP	aug-cc-callibrated_EA	aug-cc-callibrated_opticalgap	GP-aug-cc-callibrated_opticalgap	RS-callibrated_opticalgap
64	c1ccccc1	5.395972004334074	5.399218057234219	-8.226492260109643	0.18151269341612863	5.482001105514513	-8.169029572262918	1.0777149627333953	5.513604173836737	0	-7.7622	-0.2359	5.121	0.0	-0.191	<rdkit.DataStructs.cDataStructs.ExplicitBitVect object at 0x00000257206739D0>	1	-8.049416358151436	1.224723002302249	5.04694195640317	-8.205058592231214	0.42189708932449776	4.848080132491356	4.817991992372203	5.326383817902862
70	c1ccc2ccccc2c1	4.313014791690766	4.34031628532633	-7.06001597395641	-0.38203733363602693	4.388116993508371	-6.999261243659889	-0.13881418638725904	4.655996952502833	247	-6.7352	-1.3047	4.2780000000000005	0.0025	-0.31	<rdkit.DataStructs.cDataStructs.ExplicitBitVect object at 0x00000257144EBDC0>	2	-7.032883300396553	0.10915089704174563	4.1784913539062645	-7.099517125703176	-0.4556053622802849	4.068108582602791	4.046519799841592	4.545662826106804
5	c1cc[nH]c1	4.8868463065857775	4.723427055660424	-7.200607272658449	0.13545255468811615	6.305290042155848	-7.091061671268325	2.4961761349436236	5.85466703434556	1316	-6.9123	-0.4308	5.016	0.0	-0.185	<rdkit.DataStructs.cDataStructs.ExplicitBitVect object at 0x0000025720600538>	1	-7.208178338885736	1.0212939198590678	4.938771952533449	-7.290161131274857	0.26188097048301934	4.75093065118851	4.721901149886184	5.229140989743209
23	c1c[nH]cn1	5.351966278122776	5.1509559894763335	-7.856639842360339	0.0418769577007962	6.63169815340979	-7.730232213601611	2.2090873198876477	6.3322453245629955	1785	-7.5778	-0.3868	5.316	0.0008	-0.259	<rdkit.DataStructs.cDataStructs.ExplicitBitVect object at 0x00000257205F76F8>	1	-7.866895719543842	1.067219418204373	5.247829106446938	-8.006556307491419	0.29800569715836595	5.028500597768071	4.9964464141319525	5.506977641627927
113	c1nnc[nH]1	6.072998306782839	5.874146978544153	-8.936653002716504	-0.09239718404841915	6.0388778944647346	-8.693111358055548	2.6179457422604004	6.662893693232246	2254	-8.6981	-0.41700000000000004	6.3020000000000005	0.0	-0.326	<rdkit.DataStructs.cDataStructs.ExplicitBitVect object at 0x00000257205EA8B8>	1	-8.975777885661461	1.0356978261582772	6.263596952309275	-9.212533040647564	0.2732109983948326	5.940780488859561	5.898785182619713	6.4201341041557
81	c1ccoc1	5.568958640726733	5.543657180656887	-7.799194328007415	0.26304900769635614	6.361513238983468	-7.72948837630251	1.7390197485867263	6.149798217221437	2345	-7.5621	-0.2124	5.544	0.0	-0.147	<rdkit.DataStructs.cDataStructs.ExplicitBitVect object at 0x00000257205E5D88>	1	-7.851355730248076	1.2492513934639462	5.48271254342119	-7.989655624896979	0.4411909774351943	5.239453757168537	5.205100814958737	5.718133497060313
104	c1cocn1	6.12971162538817	6.186318500269453	-8.576334086030757	0.2458165896320071	6.412116212299598	-8.495460261495223	1.4017773507880473	6.419987416911324	2814	-8.3579	-0.2394	5.9289999999999985	0.0004	-0.155	<rdkit.DataStructs.cDataStructs.ExplicitBitVect object at 0x00000257205D87D8>	1	-8.639045123978686	1.2210698376611453	5.8793358909435005	-8.846315701881412	0.41902353152077704	5.595668521945639	5.557433904074138	6.0746905336457
128	c1nnco1	6.003080631620375	5.8551941396593294	-9.853246124351838	0.24153220717586146	5.957725835135876	-9.665470431308123	1.0772172062728584	6.552298414626077	3283	-9.5536	-0.3949	5.989	0.0	-0.159	<rdkit.DataStructs.cDataStructs.ExplicitBitVect object at 0x00000257207251F0>	1	-9.822558831045399	1.0587649514635327	5.9411473217262	-10.133458770554803	0.2913554633840408	5.651182511261553	5.6123429569232925	6.130257864022644
136	c1ccsc1	5.605708954998454	5.660081772818468	-7.845256442327081	0.22550665764121594	5.807686204230075	-7.793287342974252	0.9563084478544228	5.785753970684558	3374	-7.2389	-0.3987	5.3610000000000015	0.0	-0.184	<rdkit.DataStructs.cDataStructs.ExplicitBitVect object at 0x000002572076F810>	1	-7.531449708567084	1.05479865842462	5.294187679533963	-7.64173838830315	0.2882356006257154	5.070136089755007	5.0376282037688185	5.548653139410636
107	c1cscn1	5.354492627431052	5.279327075785255	-9.122051381971287	0.11715835431858886	5.362742550873366	-9.081267269073871	0.5841477123410819	5.64166257868033	3843	-7.8564	-0.7928	5.725	0.0016	-0.221	<rdkit.DataStructs.cDataStructs.ExplicitBitVect object at 0x000002572076D378>	1	-8.142656293926034	0.6434523198363299	5.669177026282329	-8.306462687797858	-0.035327008073241184	5.406920958271538	5.370743124387017	5.885761610364092
15	c1nncs1	4.947355016325742	4.8325846463988285	-9.109155911781501	-0.2289882452748593	4.864293009915913	-8.984954523133634	0.22682698931849246	5.361673476431355	4312	-8.8655	-1.1221	5.579	0.0	-0.251	<rdkit.DataStructs.cDataStructs.ExplicitBitVect object at 0x00000257205A6F48>	1	-9.141471784267274	0.2997417151747619	5.518769211377764	-9.392735223215038	-0.3056877465775967	5.271836917602819	5.23713109578741	5.75054777311353
34	O=S1(=O)C=CC=C1	4.080128366064133	4.073465785029891	-8.702602851952532	-1.4989358375237503	4.081317881832087	-8.533178414681096	-1.1091382156543368	4.426830842589541	4443	-7.8872	-1.9892	3.927	0.0	-0.508	<rdkit.DataStructs.cDataStructs.ExplicitBitVect object at 0x0000025720714C70>	0	-8.173142387576327	-0.6053037306255586	3.8168944838274816	-8.339618167027712	-1.0175911670365292	3.7433517451047043	3.725301840674043	4.220593943401683
100	O=S1(=O)C=CN=C1	3.567346074046045	3.505741757037775	-9.328895070377346	-1.8962015451562342	3.4478894521702967	-9.075996769999724	-1.5030909548129963	3.8905673568764936	4937	-8.0741	-2.5604	3.002	0.0007	-0.365	<rdkit.DataStructs.cDataStructs.ExplicitBitVect object at 0x00000257206F5A08>	0	-8.358137546772419	-1.201500200053702	2.863968259260888	-8.540811643263439	-1.486555800603756	2.8875110764843916	2.8787872759162556	3.3639309334238026
71	O=S1(=O)C=NN=C1	3.461367700713715	3.3971729070526435	-9.557056620533974	-2.1656614850788816	3.3340864113198387	-9.284756634922175	-1.7419092793012483	3.8761787460475485	5352	-8.2772	-2.9339	3.008	0.0	-0.245	<rdkit.DataStructs.cDataStructs.ExplicitBitVect object at 0x00000257206BFF80>	0	-8.55916759938198	-1.591345055325781	2.8701494023391585	-8.759444040392793	-1.7932054690865276	2.8930624754159835	2.884278181201171	3.3694876664614974
82	c1ccncc1	4.819412468896823	4.748397568862309	-8.50680128428216	0.057880130811839195	4.868128812975337	-8.419559609560366	0.5467201778735551	5.189395414482272	5432	-7.7548	-0.6286	5.175	0.0061	-0.233	<rdkit.DataStructs.cDataStructs.ExplicitBitVect object at 0x0000025720703B90>	1	-8.042091777209485	0.8148379295704005	5.1025722441075985	-8.197092665403261	0.09948390374702942	4.898042722875678	4.867410139936441	5.37639441524211
85	c1cnccn1	3.934660900994023	3.9073530984293683	-8.430755216860597	-0.5987901412266792	3.9828507318880733	-8.300102369156656	-0.06737031581262795	4.227523871066197	6201	-7.4468	-1.5079	4.167	0.0089	-0.212	<rdkit.DataStructs.cDataStructs.ExplicitBitVect object at 0x0000025710DF5E68>	1	-7.737230840706558	-0.1029414044074819	4.064140206958273	-7.865537873104688	-0.6224359181991583	3.9654077023683527	3.9449380520706576	4.442863264909457
32	c1cncnc1	4.309988566076088	4.237611299211839	-8.544146641228004	-0.33185414968046506	4.331373934410502	-8.427153986222503	0.15801321569094307	4.696003826110376	6448	-7.7716	-1.0813	4.52	0.006999999999999999	-0.21600000000000005	<rdkit.DataStructs.cDataStructs.ExplicitBitVect object at 0x000002570E4C14C8>	1	-8.05872055556419	0.3423271772767722	4.427797458063146	-8.215177472255913	-0.2721902727513661	4.292015006176969	4.267986312999845	4.769784391960476
4	c1cc2cc3sccc3cc2s1	3.834522490552123	3.8494497619939767	-6.532099097602119	-0.49102570945676327	3.9044061523262137	-6.489206509143456	-0.2714931987938362	4.343882854527409	6995	-6.0888	-1.4049	4.029	0.1893	-0.423	<rdkit.DataStructs.cDataStructs.ExplicitBitVect object at 0x00000256209A42D0>	3	-6.39307125703457	0.0045660121735733306	3.921973916158068	-6.40368265251552	-0.5378712171182334	3.837725526941755	3.818647230517604	4.315058405042487
110	c1cc2sc3cc[nH]c3c2[nH]1	3.8867233060693698	3.6225598510670287	-5.998558619257215	-0.1400432027618731	4.743971400649378	-5.885172740693064	1.2109343972945377	4.8722981671841215	8130	-5.7025	-0.6729999999999999	4.4060000000000015	0.0	-0.451	<rdkit.DataStructs.cDataStructs.ExplicitBitVect object at 0x0000025620BA2FB8>	3	-6.010708335699894	0.7684949266946836	4.310355739576021	-5.987839742564417	0.0630307704655434	4.186538426476737	4.163659112586455	4.664206464244284
87	c1nncnn1	2.237952207341018	2.196813522464764	-8.46412842456198	-1.9527350357245066	2.207949938025941	-8.325831687959596	-1.4533491086804222	2.5057659074224032	8599	-7.9641	-3.0763	1.727	0.0071	-0.119	<rdkit.DataStructs.cDataStructs.ExplicitBitVect object at 0x000002570F97B3B0>	1	-8.249258640878518	-1.7399766681524047	1.550475355128558	-8.422399217442521	-1.9101182208721947	1.7078388035212588	1.7119699028717386	2.183125162913752
12	c1cnc2cccnc2c1	3.7121605495969434	3.642211625670458	-8.042900667856594	-1.1110168423404716	3.715274241453375	-7.940839212759362	-0.8015391338669094	4.282869207677636	9759	-7.3232	-2.2425	3.748	0.0	-0.364	<rdkit.DataStructs.cDataStructs.ExplicitBitVect object at 0x000002572055D7A0>	2	-7.614890542811229	-0.8696884745088724	3.632490381992433	-7.732485365545909	-1.2255546503743768	3.5777350103122334	3.5614898330074007	4.054818074443801
42	c1ccc2cnccc2c1	4.267781611626239	4.2562930144616224	-7.4646550451110665	-0.7097905124636222	4.298576997128069	-7.396855715793253	-0.46253129225537487	4.589724589289042	10894	-7.1391	-1.6909999999999998	4.386	0.0549	-0.348	<rdkit.DataStructs.cDataStructs.ExplicitBitVect object at 0x000002570E4DC5E0>	2	-7.432666846674253	-0.2940541032035131	4.289751929315121	-7.534306023785625	-0.772764042159521	4.168033763371433	4.145356094970069	4.645684020785302
1	c1ccc2ncccc2c1	4.265653161594228	4.191914482348297	-7.572111924132523	-0.7676147579894828	4.268029496115352	-7.500559442304085	-0.48421614592449463	4.69557194458408	17112	-7.2777	-1.7867	4.3660000000000005	0.0358	-0.35700000000000004	<rdkit.DataStructs.cDataStructs.ExplicitBitVect object at 0x000002571CC4DF48>	2	-7.56985426810057	-0.39394206210455196	4.269148119054222	-7.683505680319984	-0.8513353226784	4.149529100266129	4.127053077353684	4.627161577326321
138	c1cc2ccncc2cn1	4.013871083620378	3.937132097745567	-8.297402239409475	-1.0120430757382404	3.945586103030773	-8.178249370667633	-0.7726422511833507	4.606662810058611	26439	-7.4241	-2.0524	4.299	0.0018	-0.353	<rdkit.DataStructs.cDataStructs.ExplicitBitVect object at 0x00000257133D50D8>	2	-7.714762193762999	-0.6712694464306332	4.200125354680209	-7.841101854321644	-1.0694794108065724	4.08753847886336	4.065737968338796	4.565111391738734
55	c1ccc2cnncc2c1	3.620739275547436	3.457063187724871	-7.8597702155984965	-0.5535966829286556	3.5055015764958193	-7.719700004927627	-0.2244027783686513	4.328211066593862	27574	-7.4896	-1.8923	3.838	0.0	-0.394	<rdkit.DataStructs.cDataStructs.ExplicitBitVect object at 0x00000256197E6928>	2	-7.779594633181641	-0.5041632581332844	3.7252075281664796	-7.911611071515009	-0.9380346666992319	3.6610059942861013	3.6438534122811315	4.1381690700092175
69	c1cc2cnccc2cn1	3.981101140107078	3.927706642864726	-7.82454560410209	-1.1012101164715682	3.9407437139304036	-8.232392793178086	-0.836366820247317	4.442555291401101	28709	-7.2676	-2.1443	4.242	0.0	-0.353	<rdkit.DataStructs.cDataStructs.ExplicitBitVect object at 0x000002561A8081B8>	2	-7.559857204923039	-0.7671911122927593	4.141404495436646	-7.672633266676426	-1.1449308285671258	4.034800189013243	4.0135743681321	4.512322427880637
8	c1cnc2ccncc2c1	4.096462123884678	4.0261273971364435	-7.99250259889837	-1.096641140036211	4.077727171516335	-7.91712167167429	-0.8147604459868901	4.64264622426157	29844	-7.5082	-2.1604	4.251	0.0015	-0.365	<rdkit.DataStructs.cDataStructs.ExplicitBitVect object at 0x000002561A7EAA08>	2	-7.798005066360064	-0.7839956696418369	4.15067621005405	-7.931633536244729	-1.1581491944642415	4.0431272874106305	4.021810726059473	4.520657527437179
132	c1ccc2nccnc2c1	3.504459579011855	3.4630410097019064	-8.15405358684473	-1.2587269880040695	3.5202214180470084	-8.046210855270846	-0.9196327755068628	3.8811297084309735	32077	-7.3315	-2.42	3.507	0.0067	-0.35	<rdkit.DataStructs.cDataStructs.ExplicitBitVect object at 0x00000256199A9A78>	2	-7.623105951165042	-1.0549561098791373	3.3842144683485964	-7.741420121312397	-1.3712850818487863	3.3547538198933196	3.3409384707299665	3.8316226307630785
44	c1cnc2cnccc2c1	3.9457542978344304	3.868221867105806	-8.278363578582272	-1.1083337309778543	3.9217637764387034	-8.16696076091538	-0.822246654948294	4.51796563815878	33212	-7.3955	-2.1833	4.112	0.0007	-0.381	<rdkit.DataStructs.cDataStructs.ExplicitBitVect object at 0x000002561A4A3308>	2	-7.686453678230585	-0.8078978040079161	4.0074797287408	-7.810314623608204	-1.1769504726657287	3.914519878828767	3.8946047536256003	4.39192654539726
61	c1cnc2ncccc2c1	3.800536521033886	3.6921909134946884	-8.120741997997571	-1.1146595876041732	3.8022399245324303	-8.013135401270837	-0.7996323699795341	4.368638026696701	36580	-7.3311	-2.171	3.757	0.0	-0.459	<rdkit.DataStructs.cDataStructs.ExplicitBitVect object at 0x0000025619973BC8>	2	-7.622710027870882	-0.7950595396977513	3.6417620966098374	-7.7409895306730485	-1.1668519695269384	3.58606210870962	3.569726190934774	4.063153174000343
131	c1ccc2ncncc2c1	3.8081107103121115	3.7259731277466077	-8.243125132505662	-1.0945077274001611	3.7763623219470297	-8.138176277397115	-0.8096590558849284	4.320554023128208	39948	-7.4548	-2.1596	3.851	0.0039	-0.339	<rdkit.DataStructs.cDataStructs.ExplicitBitVect object at 0x00000257115BB4C8>	2	-7.745149306589751	-0.7831606605810133	3.738600004836064	-7.8741496858916635	-1.1574923812519624	3.673034025304549	3.6557503737317814	4.150208658257554
57	c1cc2cc3occc3cc2o1	4.315921533645566	4.373119685011342	-6.7996240384634685	-0.290841896819551	4.4322760274273065	-6.725467074343976	0.021214265666990285	4.717591271154646	45549	-6.4268	-1.0704	4.359	0.0822	-0.34600000000000003	<rdkit.DataStructs.cDataStructs.ExplicitBitVect object at 0x0000025722FEADF8>	3	-6.727626440599468	0.3537041757304955	4.261936785462907	-6.767531742765254	-0.2632411927340643	4.143052468179272	4.120647021187949	4.620678722115677
118	c1cc2cc3[nH]ccc3cc2[nH]1	3.8191160192953504	3.8647082160048085	-5.886969483745399	0.13285637205900547	3.951112261272243	-5.761459606078994	0.5369534999070602	4.271046681869171	46684	-5.5299	-0.8158	3.909	0.1962	-0.4270000000000001	<rdkit.DataStructs.cDataStructs.ExplicitBitVect object at 0x000002561A5BC688>	3	-5.839867434270007	0.6194458093376477	3.798351054592672	-5.8020398816854115	-0.054210387926263315	3.7266975483099305	3.7088291248192964	4.2039237442886
6	c1cc2sc3ccsc3c2s1	4.127491240203988	4.192092935403859	-7.1347461452531	-0.4503813220224256	4.2202850899048325	-7.110229493848021	-0.18515567270720656	4.471221685398953	47819	-6.1772	-1.5488	4.417	0.8193	-0.42	<rdkit.DataStructs.cDataStructs.ExplicitBitVect object at 0x000002571F1EBED8>	3	-6.480570305043851	-0.14563124264209515	4.321687835219515	-6.498843183811603	-0.6560154936769236	4.196715991184654	4.173725772275464	4.674393808146723
102	c1cc2oc3ccoc3c2o1	4.400630762455812	4.497808183144444	-6.557402635685934	0.09319240304562754	4.609187212951504	-6.5282497588273785	0.5148090654878696	4.737058953756028	48288	-6.6136	-0.7712	4.503	0.8606	-0.301	<rdkit.DataStructs.cDataStructs.ExplicitBitVect object at 0x000002571F17BEA0>	3	-6.912522618972021	0.6659975644785706	4.410284219341381	-6.968617571341142	-0.017593051341707522	4.2762860425374605	4.252428748025919	4.754040315020342
129	c1cc2oc3ccsc3c2s1	4.1794498799461826	4.253039123722829	-6.657177368455608	-0.32791915842193886	4.302687149094831	-6.612631324459799	-0.030203061401122794	4.5358932325184576	48757	-6.3061	-1.3001	4.452	0.8946	-0.378	<rdkit.DataStructs.cDataStructs.ExplicitBitVect object at 0x000002571F163FB8>	3	-6.608156586586795	0.11395219914148202	4.357744503176089	-6.637601017341754	-0.45182868630968054	4.229099151618936	4.205756053104139	4.70680808419994
38	c1cc2[nH]c3cc[nH]c3c2[nH]1	3.5989248097712334	3.386771355561364	-5.5680765919859505	0.011772596942550536	4.821125317097486	-5.432577991871096	1.7013666239203613	4.65075256564067	49226	-5.4314	-0.7048	4.362	0.0	-0.443	<rdkit.DataStructs.cDataStructs.ExplicitBitVect object at 0x0000025721AE1768>	3	-5.742371323083196	0.7353033165269403	4.265027357002041	-5.69600693674577	0.03692244527745192	4.1458281676450675	4.123392473830408	4.623457088634524
90	c1cc2[nH]c3ccsc3c2s1	4.1828637971536615	4.250487054224581	-6.348102411187194	-0.04520424785793148	4.320405019443918	-6.268165256351054	0.29825962950254964	4.560069152004563	49695	-5.9373	-0.9492	4.525	0.2372	-0.431	<rdkit.DataStructs.cDataStructs.ExplicitBitVect object at 0x0000025721AE50D8>	3	-6.243115309371604	0.4802080484452905	4.432948410628371	-6.240596447862162	-0.1637339910737915	4.296641171953295	4.272562067403943	4.774415002825222
52	c1cc2oc3cc[nH]c3c2[nH]1	3.76357298533441	3.520831409461761	-5.872227867118459	-0.09351880826383331	4.8129308789456955	-5.772935554124659	1.3922018942635772	4.840215986235331	50164	-5.7848	-0.8458	4.381	0.0	-0.449	<rdkit.DataStructs.cDataStructs.ExplicitBitVect object at 0x0000025721AE4148>	3	-6.09216955347324	0.5881329695567578	4.284600976749896	-6.076433766610433	-0.0788408833867269	4.163407597595107	4.140780340565973	4.641053409920557
117	c1cc2sc3ccoc3c2o1	4.386381971755242	4.4726674433207	-6.639849058025081	-0.015966453241102043	4.550701428246796	-6.589574019965055	0.3674474184716978	4.704078560186948	50633	-6.4779	-0.8618	4.522	0.7976	-0.359	<rdkit.DataStructs.cDataStructs.ExplicitBitVect object at 0x00000257114321B8>	3	-6.778205641428363	0.5714327883402831	4.4298578390892365	-6.822539696942062	-0.09197714763230758	4.2938654724875	4.269816614761485	4.771636636306374
78	c1cc2[nH]c3ccoc3c2o1	4.262146448013221	4.123985939403083	-6.203541044957563	0.08289304473480934	4.6305746911417405	-6.13532689047012	0.8790486463179363	4.774001052923177	51102	-6.1999	-0.599	4.65	0.8386	-0.399	<rdkit.DataStructs.cDataStructs.ExplicitBitVect object at 0x0000025711455228>	3	-6.503038951987411	0.8457332648208785	4.5617222247589915	-6.523279202594648	0.12378599260135353	4.412295316361446	4.386955927506346	4.890180274443853
126	c1ccc2c(c1)Cc1ccccc1-2	4.439635843486628	4.462465295439062	-6.925660065592883	-0.2680844331870919	4.578223757574789	-6.870998891241671	-0.004614189174729518	4.836100188054808	51571	-6.7291	-1.1198	4.649	0.0065	-0.393	<rdkit.DataStructs.cDataStructs.ExplicitBitVect object at 0x000002561A4B4298>	2	-7.026845470160619	0.3021423662246303	4.560692034245947	-7.0929506184531075	-0.30379940859229426	4.411370083206181	4.386040776625526	4.8892541522709045
49	c1ccc2c(c1)[nH]c1ccccc12	3.9797588133225044	4.0078354121774264	-6.62631021996202	-0.2634349609338201	4.06633597632709	-6.538548224590324	0.05013825966621698	4.449897066727104	53660	-6.3088	-0.912	4.01	0.0559	-0.425	<rdkit.DataStructs.cDataStructs.ExplicitBitVect object at 0x000002561A33F308>	3	-6.610829068822373	0.519035969773594	3.902400296410214	-6.640507504157358	-0.13319217670281658	3.8201460969917163	3.8012593637820387	4.297462083756455
116	c1ccc2c(c1)oc1ccccc12	4.421409518577045	4.42265676066935	-7.3391870249421745	-0.4604577324145553	4.478987031213014	-7.264081273622699	-0.18487519045839326	4.858236098717474	55749	-6.8896	-1.1578	4.405	0.0238	-0.392	<rdkit.DataStructs.cDataStructs.ExplicitBitVect object at 0x0000025619A47378>	3	-7.185709691942175	0.26247943583550293	4.309325549062975	-7.265725112491812	-0.33499803617554824	4.185613193321471	4.162743961705635	4.663280342071333
54	c1ccc2c(c1)sc1ccccc12	4.033972650033705	4.025435764448313	-6.935555616871125	-0.470691526134206	4.114674792730324	-6.896606648602074	-0.21066771729378206	4.598427171669393	57838	-6.593999999999999	-1.2262	4.11	0.0616	-0.421	<rdkit.DataStructs.cDataStructs.ExplicitBitVect object at 0x00000256196EB3E8>	3	-6.893122377558198	0.19108616113507404	4.00541934771471	-6.94751863001305	-0.3911555658254051	3.9126694125182366	3.892774451863962	4.390074301051362
73	O=S1(=O)c2ccccc2-c2ccccc21	4.127432184788777	4.175587619313038	-7.721043869544838	-1.2076807237696552	4.204606870155936	-7.6263436060434415	-0.9591818554554357	4.5789163387333565	60087	-7.2492	-1.9647	4.669	0.2128	-0.773	<rdkit.DataStructs.cDataStructs.ExplicitBitVect object at 0x00000257113C8B58>	2	-7.541644733391695	-0.5797315781378318	4.581295844506846	-7.652826097266382	-0.9974762624104838	4.429874746311484	4.40434379424191	4.907776595729885
135	O=S1(=O)c2ccsc2-c2sccc21	3.4520597010297482	3.5163187533053835	-7.259557275900111	-1.4763939174260523	3.5061477363360916	-7.157591054646238	-1.2064434757608316	3.785809331693333	62052	-6.5375	-2.4103	3.815	0.4649	-0.7	<rdkit.DataStructs.cDataStructs.ExplicitBitVect object at 0x00000257114C84C8>	2	-6.837198212258149	-1.0448316250166496	3.7015131463664455	-6.886697702205033	-1.3633212216499029	3.6397256317150015	3.622804942022289	4.116868260031389
74	O=S1(=O)C=Cc2cc3c(cc21)C=CS3(=O)=O	3.447626904935422	3.481505057012523	-8.099503412967215	-2.3228403209786777	3.4789483753486965	-7.9472598106834385	-2.0594331407807114	3.9294152194631864	62572	-7.3067	-2.8146	4.142	0.3441	-0.855	<rdkit.DataStructs.cDataStructs.ExplicitBitVect object at 0x00000257114B9BC8>	1	-7.598558706927144	-1.4668243291304421	4.03838544413215	-7.714723501672771	-1.6952581988054172	3.9422768734867235	3.9220592800501772	4.419710210585731
11	c1ccc2cc3ccccc3cc2c1	3.161556615751209	3.1900259524581784	-6.342226436948123	-1.106642203122992	3.2158943665632336	-6.283092632971989	-0.931273413297481	3.6322115962773736	63620	-6.0878	-2.105	3.556	0.1954	-0.43	<rdkit.DataStructs.cDataStructs.ExplicitBitVect object at 0x00000257113FBD88>	3	-6.39208144879917	-0.7261712921797934	3.4346938034877996	-6.402606175917147	-1.1126648795139187	3.4000902445013144	3.385780863890109	3.877002617237582
31	c1ccc2nsnc2c1	3.7544901656635536	3.802928245596561	-7.887045456288378	-1.542637993861497	3.825863618674378	-7.78859759968083	-1.2249265355773555	4.236584372445497	65355	-7.5878	-2.9441	4.459	0.1914	-0.32299999999999995	<rdkit.DataStructs.cDataStructs.ExplicitBitVect object at 0x00000257112E00D8>	2	-7.876793801897833	-1.6019914208512838	4.364955836767403	-8.017321073475138	-1.8015798375430851	4.235575783705793	4.2121621092698724	4.713290939410582
63	c1ccc2nc3ccccc3cc2c1	3.241358679789627	3.2681770685561533	-6.813365067127773	-1.4450684018368243	3.300827360912612	-6.738427671008939	-1.240231007929843	3.7571861371999313	67559	-6.6089	-2.542	3.661	0.1829	-0.479	<rdkit.DataStructs.cDataStructs.ExplicitBitVect object at 0x000002561A937458>	3	-6.907870520265646	-1.182294991654756	3.542863807357521	-6.963558131328794	-1.471449096721338	3.4972397258041608	3.4818717063761278	3.9742454453972336
37	c1ccc2nc3ccccc3nc2c1	3.066796020920413	3.018504833001932	-7.217478484075058	-1.8681988596816614	3.0679301268789576	-7.130946544575591	-1.6246294832688724	3.514781791900752	70236	-7.0207	-3.1191	2.888	0.0055	-0.49	<rdkit.DataStructs.cDataStructs.ExplicitBitVect object at 0x000002562921BA08>	3	-7.315473551602998	-1.7846496529064744	2.7465265407737625	-7.406851194538381	-1.9452577277291228	2.782034496784159	2.7744600755028634	3.25835300570761
13	c1cc2cc3cnccc3cc2cn1	3.154388625838753	3.196625535568328	-7.011488964023931	-1.6854176516706656	3.2002058256238364	-6.934769889418755	-1.4923468326918288	3.5877755624942784	71305	-6.7302	-2.7073	3.545	0.2237	-0.488	<rdkit.DataStructs.cDataStructs.ExplicitBitVect object at 0x00000257112A0538>	3	-7.027934259219558	-1.3548287388474594	3.423361707844305	-7.094134742711317	-1.6071631267084927	3.389912679793397	3.3757142042010972	3.8668152733351424
79	c1cc2sccc2s1	4.675059807551066	4.729372358412347	-7.124128757573245	-0.025093573010384715	4.784502257347305	-7.069633843110005	0.28175144249678485	4.998333482564953	73394	-6.4796	-1.0774	4.916	0.2392	-0.304	<rdkit.DataStructs.cDataStructs.ExplicitBitVect object at 0x00000257110D35A8>	2	-6.779888315428541	0.34639784644828797	4.835752901228952	-6.824369707159295	-0.2689883083415058	4.658407335661989	4.630386061804261	5.136528772448305
99	c1cc2ccc3cccc4ccc(c1)c2c34	3.6033165396945264	3.653144110859357	-6.411927348991951	-0.9515997241937325	3.640011828049234	-6.358397540752766	-0.8063768233587043	4.016074291011786	73863	-6.1715	-2.0405	3.747	0.0029	-0.465	<rdkit.DataStructs.cDataStructs.ExplicitBitVect object at 0x00000257110DC650>	4	-6.474928398102076	-0.6588486866508807	3.6314601914793876	-6.492707267200883	-1.059709314273922	3.576809777156968	3.5605746821265813	4.0538919522708525
80	c1ccc2c(c1)ccc1ccccc12	3.945009114315082	3.9453214207187015	-6.87936641797038	-0.4747439262880757	3.987710094070679	-6.818466195994513	-0.2799180367110612	4.348320196899922	75598	-6.5869	-1.4899	3.948	0.0	-0.424	<rdkit.DataStructs.cDataStructs.ExplicitBitVect object at 0x0000025719275998>	3	-6.886094739086865	-0.0841537005389481	3.838528484601426	-6.93987564616461	-0.6076576209228801	3.7627816413652737	3.7445200091712465	4.240042509033613
76	O=C1c2ccccc2-c2ccccc21	3.069956521181471	3.131111876878773	-7.364877226498886	-1.6737156698699942	3.1509500993520363	-7.290853345388035	-1.3990714303229193	3.551800073676986	78929	-7.1426	-2.7229	2.969	0.0106	-0.552	<rdkit.DataStructs.cDataStructs.ExplicitBitVect object at 0x0000025619DCFF48>	2	-7.43613117549815	-1.3711114155335224	2.8299719723304047	-7.5380736918799265	-1.619970984347934	2.8569783823606403	2.848587296849221	3.333368901716484
18	c1ccc2c(c1)c1ccccc1c1ccccc21	3.95938483692891	3.9585691137058014	-6.910564883445728	-0.5169252692620098	3.985309636616497	-6.847166229790694	-0.313161089414667	4.436756856938193	81018	-6.6105	-1.5331	3.945	0.0	-0.53	<rdkit.DataStructs.cDataStructs.ExplicitBitVect object at 0x000002561A3A4030>	4	-6.9094542134422845	-0.12924418982342933	3.8354379130622904	-6.965280493886189	-0.6431255343859477	3.760005941899478	3.7417745565287888	4.237264142514766
72	c1ccc2c(c1)ccc1cccnc12	3.891582303466058	3.902140192933393	-7.057058089421601	-0.7602071127958638	3.952007865602138	-6.999027111611466	-0.5318988654649501	4.338152546982533	82663	-6.8691	-1.8178	4.001	0.0296	-0.473	<rdkit.DataStructs.cDataStructs.ExplicitBitVect object at 0x000002561A4F8C00>	3	-7.165418623116494	-0.42640303934407453	3.8931285817928094	-7.243657342225187	-0.8768689363057474	3.8118189985943296	3.793023005854666	4.289126984199914
130	c1ccc2c(c1)cnc1ccccc12	3.989311164350054	3.9967775495094084	-7.318912931153031	-0.8412068363652561	4.02688694775659	-7.254647420184918	-0.6157156215377831	4.394356340261033	87956	-7.0479	-1.9408	3.994	0.0207	-0.47	<rdkit.DataStructs.cDataStructs.ExplicitBitVect object at 0x000002561AF00C70>	3	-7.342396335605854	-0.5547856824457231	3.885917248201494	-7.4361313580141	-0.977853967693648	3.8053423665074733	3.7866169496889315	4.28264412898927
16	c1cnc2c(c1)ccc1cccnc12	4.007994110696703	3.928772730274013	-7.3994077823279865	-0.8374628298067036	4.0663775220199385	-7.3335042069261736	-0.5442552985843672	4.4343278685997785	93249	-7.2102	-2.0140000000000002	4.136	0.002	-0.5820000000000001	<rdkit.DataStructs.cDataStructs.ExplicitBitVect object at 0x000002561F851810>	3	-7.50304221221113	-0.6311890115110945	4.03220430105388	-7.610843509929874	-1.0379523766171792	3.9367254745551317	3.9165683747652618	4.414153477548037
20	c1ccc2c(c1)nnc1ccccc12	2.926804678364068	2.840184021683839	-7.48590999816421	-1.375556561493514	2.889598113082654	-7.387531284531297	-1.1234524732673745	3.2180895039897104	95338	-7.1928	-2.6312	2.838	0.005	-0.493	<rdkit.DataStructs.cDataStructs.ExplicitBitVect object at 0x000002561F8C6880>	3	-7.4858195489151855	-1.2753985019366023	2.6950170151215143	-7.592112817118201	-1.5446837698904503	2.735772839020899	2.7287025314619022	3.2120468970601572
140	c1ccc2c(c1)ccc1ncccc12	3.916204032514832	3.9304504834092837	-7.146157592691423	-0.8064918403210317	3.9787876429141686	-7.080547983081043	-0.5567343598680236	4.365390078254115	97427	-6.882000000000001	-1.8601	3.992	0.0276	-0.467	<rdkit.DataStructs.cDataStructs.ExplicitBitVect object at 0x000002561F937340>	3	-7.178187149353143	-0.47055414343512925	3.883856867175404	-7.257543890344186	-0.911597934905001	3.8034919001969425	3.7847866479272927	4.280791884643373
95	c1cnc2ccc3ncccc3c2c1	4.055526822704529	4.053273664595906	-7.530395892758364	-0.967631611406071	4.102115697582138	-8.117309457266344	-0.7404580146789013	4.45703175550144	102720	-7.2463	-2.1459	4.121	0.0109	-0.4970000000000001	<rdkit.DataStructs.cDataStructs.ExplicitBitVect object at 0x0000025620F36F80>	3	-7.538774289509037	-0.7688611304144068	4.016751443358205	-7.649704315131102	-1.1462444549916841	3.922846977226154	3.9028411115529735	4.400261644953801
22	c1cnc2c(c1)cnc1ccccc12	3.9378422927394867	3.9274674055840264	-7.50535050403355	-1.093851207964991	3.978742035193109	-7.436711611040819	-0.8644230861509395	4.439242380896529	104809	-7.2855	-2.2501	4.063	0.0251	-0.494	<rdkit.DataStructs.cDataStructs.ExplicitBitVect object at 0x0000025621039AB0>	3	-7.577574772336682	-0.8776210605866981	3.9570003936015965	-7.691902197787285	-1.2317943758910277	3.8691834542207717	3.8497623604654576	4.346546558922755
67	c1cnc2c(c1)ccc1ncccc12	4.0463558523940515	4.05191005436943	-7.460785732736921	-0.9025121661080838	4.100280514160154	-7.394375801874513	-0.6928349656142759	4.4562083735821565	108938	-7.2654	-2.0974	4.124	0.006	-0.49	<rdkit.DataStructs.cDataStructs.ExplicitBitVect object at 0x00000256211205E0>	3	-7.55767962680516	-0.7182387061019682	4.019842014897339	-7.670265018160007	-1.1064251539972678	3.925622676691949	3.905586564195431	4.403040011472648
119	c1cc2cc3ccncc3cc2cn1	3.2233677232868008	3.26022497259535	-7.050537998980983	-1.6622163521593092	3.2625656672325665	-6.971304949197087	-1.4754901252686494	3.729428917653406	115156	-6.7642	-2.6825	3.624	0.2123	-0.487	<rdkit.DataStructs.cDataStructs.ExplicitBitVect object at 0x000002562218D180>	3	-7.061587739223127	-1.328943457961924	3.504746758374857	-7.130734947055964	-1.5868019171278427	3.4630060990593483	3.4480111237858164	3.9399789249981185
109	c1ccc2cc3cnccc3cc2c1	3.165808441187235	3.2035230044558536	-6.680207373870466	-1.387256638455768	3.2131082049493616	-6.6107754959880864	-1.2048728154467507	3.6354337151218035	117323	-6.4009	-2.4019	3.531	0.198	-0.465	<rdkit.DataStructs.cDataStructs.ExplicitBitVect object at 0x0000025622204490>	3	-6.701990407302631	-1.0360640298780004	3.4089390406616755	-6.739650998867419	-1.3564246829209732	3.3769594156196843	3.362902091869628	3.853849562913856
27	c1cnc2cc3cccnc3cc2c1	3.2619397269507093	3.2796049280794084	-7.015209225390576	-1.5996762697519862	3.3466559186919316	-6.938268699532538	-1.370883077371389	3.760904514044848	122616	-6.8825	-2.7174	3.691	0.1764	-0.491	<rdkit.DataStructs.cDataStructs.ExplicitBitVect object at 0x00000256225EB500>	3	-7.178682053470842	-1.3653707282403593	3.5737695227488695	-7.258082128643371	-1.6154553935135152	3.5249967204621164	3.5093262328007047	4.002029110585704
103	c1cnc2ccc3ccncc3c2c1	4.0061746357344	4.020974123215955	-7.524236219812684	-1.0953389342657551	4.04598046896913	-7.455723783705512	-0.8588513339108659	4.3990755126911525	124705	-7.1632	-2.2134	4.091	0.0764	-0.478	<rdkit.DataStructs.cDataStructs.ExplicitBitVect object at 0x00000256226BF570>	3	-7.456521225147371	-0.8393150199214092	3.985845727966856	-7.5602491098063895	-1.201663069777727	3.895089982568198	3.8753865851283966	4.372477979765329
14	c1ccc2cc3ncccc3cc2c1	3.143361873211438	3.1701600745441936	-6.647501009838004	-1.3669932961267328	3.218058982265451	-6.580668838537044	-1.1602796402642015	3.6620070064774435	134127	-6.4411	-2.4249	3.552	0.1728	-0.473	<rdkit.DataStructs.cDataStructs.ExplicitBitVect object at 0x0000025622B37AB0>	3	-6.741780698365675	-1.0600705403766828	3.4305730414356197	-6.782925358121973	-1.3753080627739953	3.3963893118802537	3.3821202603668317	3.873298128545786
7	c1cnc2cc3ncccc3cc2c1	3.262182462069861	3.279378031053873	-7.017945160689837	-1.6005986531454601	3.3467756606407435	-6.94145407910615	-1.3732993886816653	3.768007539181426	144713	-6.8778	-2.7094	3.699	0.1766	-0.534	<rdkit.DataStructs.cDataStructs.ExplicitBitVect object at 0x000002562A233B90>	3	-7.174029954764466	-1.3570206376321219	3.5820110468532294	-7.253022688631023	-1.608887261390725	3.532398585704238	3.5166474398472585	4.009438087969297
60	c1cc2occc2o1	4.994659503500339	5.047720734594557	-7.0326305872563735	0.23880484637807467	5.248650106235914	-6.988724819848061	0.956738764817949	5.278995368552499	151136	-6.898	-0.4363	5.078	0.5788	-0.223	<rdkit.DataStructs.cDataStructs.ExplicitBitVect object at 0x0000025710FCB260>	2	-7.194024081119528	1.0155532325659047	5.002643764342237	-7.274767515918136	0.257365379648601	4.808295106814953	4.778640504496975	5.286560564466052
115	c1cc2sccc2o1	4.838980299363633	4.910537483373816	-7.095563866733356	0.17401124845200547	5.013469746604751	-7.04226397268853	0.5943538559448097	5.128662885949224	151605	-6.6876	-0.6163	5.037	0.4828	-0.265	<rdkit.DataStructs.cDataStructs.ExplicitBitVect object at 0x0000025710FE42D0>	2	-6.985768428391555	0.8276761938805653	4.960405953307393	-7.048276839620669	0.10958240688581955	4.77036054744908	4.741119318383387	5.2485895553751405
134	c1cc2nnsc2cn1	3.838151613507054	3.805358361044081	-8.36329213533877	-1.5053971908648076	3.8292366048991715	-8.272680749678186	-1.1805639494402467	3.9678446271554266	152518	-7.9746	-2.7871	4.062	0.0029	-0.295	<rdkit.DataStructs.cDataStructs.ExplicitBitVect object at 0x0000025711016880>	2	-8.259651627350209	-1.4381208926646265	3.955970203088552	-8.433702221725426	-1.672680244633326	3.868258221065507	3.848847209584639	4.345620436749806
68	c1nncc2nsnc12	2.857241301709445	2.718372650048834	-8.412993408383045	-2.2574685687437452	2.7499194532399582	-8.290826182046969	-1.9473420663224037	3.754747054481949	152987	-8.4158	-3.6724	3.884	0.0	-0.24	<rdkit.DataStructs.cDataStructs.ExplicitBitVect object at 0x00000257110318F0>	2	-8.696355020808294	-2.362162794598687	3.772596291766548	-8.90864369692715	-2.399526165671606	3.703566719428301	3.685950352798816	4.1807706899648736
65	c1ccc2sncc2c1	4.363239904238666	4.387478063992079	-7.537780824095106	-0.5497364702426489	4.454759996248093	-7.509593426285193	-0.24100405219171808	4.7193081446273695	153078	-7.169	-1.6023	4.449	0.1232	-0.35200000000000004	<rdkit.DataStructs.cDataStructs.ExplicitBitVect object at 0x0000025711037180>	2	-7.462262112912686	-0.20147247358468223	4.354653931636953	-7.566492674076947	-0.6999398772480838	4.2263234521531405	4.203010600461679	4.704029717681092
66	c1ccc2snnc2c1	3.9814418154054803	3.937349256070695	-8.01711136836245	-1.072399988363155	3.9846003038039015	-7.932807585516105	-0.7524106979162156	4.089338823450034	154579	-7.5973	-2.3168	4.197	0.0041	-0.336	<rdkit.DataStructs.cDataStructs.ExplicitBitVect object at 0x0000025711089C70>	2	-7.886196980134124	-0.9472399410328765	4.095045922349622	-8.027547601159672	-1.2865561774647918	3.9931646970263093	3.9723925784952345	4.47064693009793
91	c1nncc2snnc12	3.3238336787497236	3.218749642580906	-8.484535062559509	-1.8093678762796894	3.2256786681669336	-8.361853613781348	-1.4944940009938081	4.005889915451946	155492	-8.2191	-3.0601	3.884	0.0005	-0.273	<rdkit.DataStructs.cDataStructs.ExplicitBitVect object at 0x00000257110FC260>	2	-8.50165974090529	-1.7230677346707244	3.772596291766548	-8.696900750027378	-1.8968177533235442	3.703566719428301	3.685950352798816	4.1807706899648736
96	c1cc2cnsc2cn1	4.225796279149248	4.272854686774463	-7.886021425186624	-0.9981747411758388	4.319739400028807	-7.854749204301921	-0.6729695198711211	4.552626399507925	155661	-7.5331	-2.1206	4.377	0.2038	-0.344	<rdkit.DataStructs.cDataStructs.ExplicitBitVect object at 0x0000025711104D50>	2	-7.822651291421502	-0.7424539688658565	4.2804802146977154	-7.95843780354419	-1.1254727371533597	4.1597066649740455	4.1371197370426955	4.63734892122876
89	c1nncc2sncc12	3.559942120895891	3.4403510755992075	-8.227274599670583	-1.2887652616952905	3.4755794785536165	-8.096994760453235	-0.9636865925233132	4.195709040628794	156574	-7.9018	-2.4094	4.09	0.0041	-0.342	<rdkit.DataStructs.cDataStructs.ExplicitBitVect object at 0x0000025711138340>	2	-8.187593587813152	-1.0438922398232233	3.9848155374538106	-8.355334725363946	-1.3625823067860894	3.894164749412932	3.874471434247577	4.3715518575923795
121	c1cc2nsnc2cn1	3.5746338642539732	3.5127567742657058	-8.347934934295273	-1.9105731003519317	3.5221348530109573	-8.261292168480471	-1.5984598280423075	4.256005342543296	157043	-8.0177	-3.3637	4.425	0.0013	-0.275	<rdkit.DataStructs.cDataStructs.ExplicitBitVect object at 0x00000257111533B0>	2	-8.30231236229591	-2.03995367325333	4.329929359323874	-8.48009836311526	-2.146078367383436	4.204117856426775	4.181046979322019	4.681802785530316
58	c1ccc2cscc2c1	3.5832630356901367	3.622177125547484	-6.624764608292001	-0.6957161204695744	3.672509454220126	-6.5567414874862315	-0.42501549295107316	3.914263633760723	157512	-6.1247	-1.7241	3.635	0.1761	-0.304	<rdkit.DataStructs.cDataStructs.ExplicitBitVect object at 0x000002571116C420>	2	-6.428605372685397	-0.32860260309509504	3.5160788540183514	-6.442328162397073	-0.7999396888175658	3.4731836637672653	3.4580777834748275	3.9501662689005577
93	c1cnc2cscc2n1	3.2521680378875284	3.2016832264480417	-8.156800006928702	-1.5153570658711684	3.2489871629685037	-8.045675208819729	-1.1626340497181369	3.6133960911102836	158647	-7.0293	-2.7067	3.135	0.08	-0.325	<rdkit.DataStructs.cDataStructs.ExplicitBitVect object at 0x00000257111A9C70>	2	-7.323985902427431	-1.3542024820518417	3.000983597495869	-7.41610889328438	-1.6066705167992834	3.010567086134664	3.000502343065213	3.4871051824260277
3	c1ccc2nonc2c1	3.9450859233994704	4.02599705682033	-8.163602876308609	-1.5691467813595754	4.0487825662022665	-8.09113527940897	-1.2547115444645118	4.354792159342641	159116	-7.8367	-2.4663	3.911	0.1917	-0.265	<rdkit.DataStructs.cDataStructs.ExplicitBitVect object at 0x00000257111C3CE0>	2	-8.12315707168867	-1.1032822592743108	3.800411435618762	-8.285256098809928	-1.4092981465094352	3.7285480146204613	3.710659426580935	4.205775988634498
123	c1nncc2nonc12	2.945391047970768	2.8530705881087486	-8.875645764107551	-2.3585538341575316	2.8543924168714887	-8.741987897965842	-2.039098649955906	3.7168571105560733	159585	-8.6924	-3.2541	3.099	0.0	-0.156	<rdkit.DataStructs.cDataStructs.ExplicitBitVect object at 0x00000257111DED50>	2	-8.970135978719686	-1.9255574319204791	2.9638967390262505	-9.206397124036844	-2.056094957301209	2.9772586925451168	2.967556911355721	3.453764784199862
45	c1cc2nonc2cn1	3.6624563643527615	3.635004787116938	-8.699218356732095	-1.982312436103139	3.639199703873228	-8.625963454083761	-1.6666303644165141	4.236985134277171	159676	-8.3449	-2.927	3.868	0.0003	-0.202	<rdkit.DataStructs.cDataStructs.ExplicitBitVect object at 0x00000257111E35E0>	2	-8.626177616918497	-1.5841431021761763	3.7561132435578286	-8.832321506102577	-1.7875404551306209	3.6887629889440574	3.671307938705708	4.165952735197688
122	c1cc2nnoc2cn1	4.141042931017501	4.1078571927264935	-9.098251380360097	-1.4639775199359601	4.118257662201081	-9.023516153075612	-1.1366072656545703	4.7214786496526395	160145	-8.4228	-2.5656	4.417	0.1536	-0.193	<rdkit.DataStructs.cDataStructs.ExplicitBitVect object at 0x00000257111FC650>	2	-8.703283678456089	-1.2069277589490561	4.321687835219515	-8.916179033115753	-1.4908250864835695	4.196715991184654	4.173725772275464	4.674393808146723
98	c1ccc2oncc2c1	4.783644485673276	4.815072182196075	-8.093943114251589	-0.5030754225274606	4.8623988628226735	-8.02264145359009	-0.1884500798775341	5.049229237983124	160614	-7.6129999999999995	-1.391	4.638	0.0804	-0.298	<rdkit.DataStructs.cDataStructs.ExplicitBitVect object at 0x00000257112186C0>	2	-7.90173696942989	0.019074294605385678	4.549359938602452	-8.044448283754111	-0.5264590875548851	4.401192518498263	4.375974116936515	4.879066808368465
50	c1ccc2onnc2c1	4.478015838403271	4.547532642539702	-8.3802856701421	-1.013110545353146	4.538261535381854	-8.30719187886144	-0.6927691533921961	4.827539141557819	162115	-8.0461	-2.0498	4.402	0.1029	-0.246	<rdkit.DataStructs.cDataStructs.ExplicitBitVect object at 0x000002571126C1F0>	2	-8.330422916181243	-0.6685556669829562	4.30623497752384	-8.510670298509023	-1.0673447678666654	4.182837493855676	4.159998509063177	4.660501975552487
48	c1nncc2onnc12	3.289997087374018	3.189078161974356	-8.633479694209111	-1.7915693696990915	2.592703228962359	-8.1257341836205	-1.8288693941768124	4.0462432484978095	163028	-8.7104	-2.8495	3.623	0.0016	-0.152	<rdkit.DataStructs.cDataStructs.ExplicitBitVect object at 0x000002571159E7A0>	2	-8.987952526956871	-1.5032515994088775	3.503716567861812	-9.22577370280754	-1.7239116751910901	3.462080865904083	3.4470959729049975	3.9390528028251692
30	c1cc2cnoc2cn1	4.384379582263435	4.32603247672377	-8.844887678588071	-0.9577578895947784	4.3782003448052365	-8.763912538335036	-0.6224171044492735	4.911110498960281	163197	-8.0077	-1.9336	4.75	0.15	-0.28300000000000003	<rdkit.DataStructs.cDataStructs.ExplicitBitVect object at 0x00000257115A72D0>	2	-8.29241427994192	-0.5472706008983093	4.664741276063488	-8.469333597131538	-0.9719426487831366	4.504818631887966	4.478471015588269	4.98279249173876
29	c1nncc2oncc12	3.5795064661916163	3.459962456560118	-8.393873579604616	-1.2485803679264291	3.502487291113205	-8.263710319320747	-0.9142800934716281	4.191621434240005	164110	-8.376	-2.1836	3.914	0.0034	-0.267	<rdkit.DataStructs.cDataStructs.ExplicitBitVect object at 0x000002571169A880>	2	-8.656960653039409	-0.8082109324057252	3.8035020071578973	-8.865799928311944	-1.1771967776203334	3.731323714086257	3.713404879223393	4.208554355153346
112	c1ccc2c(c1)c1ccccc1c1ncccc21	3.9487887122160537	3.9539712017531228	-7.032125325723005	-0.7982674949737902	3.9836493205541235	-6.9726913108025155	-0.5588658050719119	4.434741358826754	164579	-6.8197	-1.8174	3.986	0.0145	-0.5760000000000001	<rdkit.DataStructs.cDataStructs.ExplicitBitVect object at 0x00000257116B48F0>	4	-7.1165220962877775	-0.4259855348136625	3.877675724097135	-7.19047939826561	-0.8765405296996076	3.7979405012653515	3.7792957426423777	4.275235151605678
106	c1ccc2c(c1)c1ccccc1c1nccnc21	3.6485838372856496	3.6346763059497036	-7.215891706096152	-1.227265178396316	3.721733592924549	-7.158573772484724	-0.9507038969905006	4.0417281755732075	172632	-6.959	-2.3467	3.873	0.0096	-0.588	<rdkit.DataStructs.cDataStructs.ExplicitBitVect object at 0x000002571228D9D0>	4	-7.254402383478873	-0.9784484046811628	3.7612641961230535	-7.340432588418828	-1.3111045712737202	3.693389154720384	3.6758836931098045	4.170583346062434
53	c1cc2nnc3cccc4nnc(c1)c2c34	2.304598509115833	2.20655419731126	-7.400833435334911	-2.251862668165285	2.2213131080288266	-7.267088074450821	-2.0486738343601605	2.826950101663416	175963	-7.0828	-3.6161	2.247	0.0059	-0.487	<rdkit.DataStructs.cDataStructs.ExplicitBitVect object at 0x0000025712754180>	4	-7.376940643021283	-2.3033990319432167	2.08617442191194	-7.473700391297282	-2.353302935857469	2.188960044259164	2.1878483608977377	2.6647086928472627
56	c1cc2ccc3cccc4ncc(c1)c2c34	3.5634000837985362	3.616533794450091	-6.726921713572411	-1.2332761268734953	3.6099054928642795	-6.666551975926146	-1.0688595819917204	4.000928605032225	176588	-6.5286	-2.3814	3.758	0.0196	-0.509	<rdkit.DataStructs.cDataStructs.ExplicitBitVect object at 0x0000025712BA7730>	4	-6.828388918963097	-1.0146669226943927	3.6427922871228824	-6.877117060479522	-1.3395938443563233	3.586987341864885	3.570641341815593	4.064079296173292
133	c1cnc2cscc2c1	3.5558237271415742	3.5920157110465896	-7.079870760759587	-1.0578170340281317	3.6689095979646735	-7.008417899340572	-0.7535382706719383	3.9348313308680027	181881	-6.6512	-2.1456	3.458	0.1217	-0.345	<rdkit.DataStructs.cDataStructs.ExplicitBitVect object at 0x000002571318D7A0>	2	-6.949739408623028	-0.7685480020165978	3.3337351332093927	-7.009093091439929	-1.1459981500370793	3.3094173952853247	3.2960960775698243	3.7862426442885746
94	c1cc2cscc2cn1	3.59859649804029	3.6485477472931658	-7.062483198920095	-1.0264076891553053	3.677698120698334	-6.988993181870009	-0.7549893777823845	3.943142328703604	183382	-6.5674	-2.0864	3.606	0.1641	-0.35100000000000003	<rdkit.DataStructs.cDataStructs.ExplicitBitVect object at 0x00000257131E12D0>	2	-6.866793478496583	-0.7067573315156415	3.4862033291400474	-6.918884352496356	-1.097393972328431	3.446351902264574	3.43153840793107	3.923308725885035
75	c1nncc2cscc12	3.342517466746413	3.1701038861944912	-7.8970154868103055	-1.3204994198918767	3.218123146601565	-7.752502035468438	-1.042985813726365	4.0668227413365825	184883	-7.1657	-2.3041	3.866	0.1222	-0.406	<rdkit.DataStructs.cDataStructs.ExplicitBitVect object at 0x0000025713233DC0>	2	-7.458995745735869	-0.9339841721922995	3.7540528625317386	-7.56294030130232	-1.276129267719862	3.686912522633527	3.66947763694407	4.164100490851791
62	c1ncc2cscc2n1	3.529564208850283	3.438621647135733	-7.541592389888699	-1.3895376353722526	3.484095241532952	-7.46330772456464	-1.0861566884245348	3.974003908789287	185352	-7.0876	-2.4984	3.399	0.1093	-0.336	<rdkit.DataStructs.cDataStructs.ExplicitBitVect object at 0x000002571324DE30>	2	-7.381691722551199	-1.1367869978398633	3.2729538929397397	-7.478867478969468	-1.4356527766521314	3.2548286391246775	3.24210217560149	3.73160143608458
137	c1ccc2cocc2c1	3.6663662847342366	3.714062740348612	-6.588925160705763	-0.46003778866648076	3.76170231906923	-6.520521490966274	-0.1587199249359121	4.014332237254848	186265	-6.3227	-1.114	3.737	0.2173	-0.258	<rdkit.DataStructs.cDataStructs.ExplicitBitVect object at 0x0000025713281420>	2	-6.624587403294421	0.30819618191560205	3.621158286348938	-6.655470528874729	-0.2990375128032715	3.567557445604316	3.551423173318389	4.044630730541362
39	c1cnc2cocc2n1	3.216141530351699	3.2415248965367724	-7.452530474555122	-1.4236024904781148	3.293934914556839	-7.384500977978047	-1.0349662033017564	3.60458568209704	187400	-7.2602	-2.3695	3.188	0.1007	-0.255	<rdkit.DataStructs.cDataStructs.ExplicitBitVect object at 0x00000257132BEC70>	2	-7.552532623981085	-1.0022461629146393	3.055583694687252	-7.6646673398484735	-1.3298237478236725	3.0596044433637197	3.0490053397486325	3.5361896575923284
97	c1cnc2cocc2c1	3.5161224859743387	3.558468003581233	-7.042336323950641	-0.8951074462013716	3.631269637035293	-6.9710089044104215	-0.5565184653003187	3.9503583976265864	187869	-6.9097	-1.6680000000000001	3.536	0.1523	-0.289	<rdkit.DataStructs.cDataStructs.ExplicitBitVect object at 0x00000257132D8CE0>	2	-7.205604837473698	-0.27004759270483114	3.4140899932269	-7.28736229211909	-0.7538806623064991	3.3815855813960103	3.367477846273724	3.858480173778601
86	c1cc2cocc2cn1	3.6766885737721697	3.744509520129583	-7.0548192003544035	-0.8037772337867184	3.758365245335971	-6.9750116453875215	-0.501898536180001	4.0414968377600085	189370	-6.8069	-1.5226	3.695	0.2116	-0.29100000000000004	<rdkit.DataStructs.cDataStructs.ExplicitBitVect object at 0x000002571343C810>	2	-7.103852550874669	-0.11828469590011803	3.5778902848010494	-7.176700497806448	-0.6345048609747854	3.5286976530831775	3.5129868363239813	4.005733599277502
17	c1nncc2cocc12	3.487595394049325	3.330859539656673	-8.045755628441137	-1.1004409311957053	3.3736900446400964	-7.877064927374339	-0.7862981715965672	4.125514794098092	190871	-7.4282	-1.7505	3.64	0.0	-0.336	<rdkit.DataStructs.cDataStructs.ExplicitBitVect object at 0x0000025713490340>	2	-7.718820407528136	-0.35615790210227805	3.5212298065835768	-7.845515408374969	-0.8216145248227738	3.4778098295435913	3.462653537878924	3.9547968797653033
36	c1ncc2cocc2n1	3.5567182027518522	3.553466445844412	-7.537265309084316	-1.2348296354637653	3.604555549032773	-7.453750315043544	-0.89628008747532	4.003830249234364	191340	-7.3599	-2.0533	3.5	0.1456	-0.264	<rdkit.DataStructs.cDataStructs.ExplicitBitVect object at 0x00000257134A93B0>	2	-7.6512165050503755	-0.67220883162406	3.377003134757281	-7.771992056706161	-1.0702183256703865	3.3482771878064628	3.3345324145642317	3.825139775552435
124	c1cc2cnc3cccc4cnc(c1)c2c43	3.6587529751235373	3.6920312043877113	-7.106639975258016	-1.4859760354432596	3.6949241946408256	-7.0376633405289715	-1.3103629117929194	4.011055443686592	192253	-6.9552	-2.6915	3.778	0.0859	-0.515	<rdkit.DataStructs.cDataStructs.ExplicitBitVect object at 0x00000257134DC960>	4	-7.250641112184357	-1.3383373098961908	3.6633960973837816	-7.336341977345015	-1.5941910657659817	3.605492004970189	3.5889443594319776	4.082601739632274
84	c1cc2cnc3cccc4ncc(c1)c2c34	3.615995113970834	3.644825897109207	-7.083816821863916	-1.5120028439961297	3.65734388683737	-7.0165606821590245	-1.335909082950987	4.0518023082268035	194342	-6.9742	-2.6995	3.763	0.0438	-0.528	<rdkit.DataStructs.cDataStructs.ExplicitBitVect object at 0x00000257135519D0>	4	-7.2694474686569395	-1.3466874005044283	3.6479432396881073	-7.356795032714083	-1.6007591978887723	3.591613507641211	3.575217096219689	4.068709907038038
88	c1cc2ccc3ccnc4ccc(c1)c2c34	3.6096949237703417	3.6594096487169647	-6.822099120448874	-1.2926006869693647	3.651274972188203	-6.755860889145518	-1.1233954124259922	3.993581758336513	196509	-6.5991	-2.4414	3.79	0.0561	-0.514	<rdkit.DataStructs.cDataStructs.ExplicitBitVect object at 0x0000025713ED8CE0>	4	-6.898170399558734	-1.0772926022561717	3.6757583835403214	-6.953008660664748	-1.38885483527725	3.616594802833372	3.5999261700018086	4.093715205707662
0	c1cc2ccc3nccc4ccc(n1)c2c43	3.605097319832902	3.6572659165455264	-8.101808481616153	-1.6261765181213415	3.6472095158406783	-7.157133917537934	-1.4342841937142217	3.9427239895053887	201802	-7.0241	-2.8435	3.807	0.185	-0.52	<rdkit.DataStructs.cDataStructs.ExplicitBitVect object at 0x0000025713FFED50>	4	-7.318838899603355	-1.4969890314527	3.6932716222620856	-7.410511214972845	-1.7189855760989976	3.6323237664728802	3.615483734975735	4.109459282647796
28	c1cc2ccc3ccnc4ccc(n1)c2c34	3.661565376078127	3.7019899769271434	-7.266741989515681	-1.6293436085101243	3.6997231390661622	-7.186945537038756	-1.4411071972568674	4.058118533526612	203891	-7.063	-2.842	3.843	0.0546	-0.535	<rdkit.DataStructs.cDataStructs.ExplicitBitVect object at 0x0000025714073DC0>	4	-7.35734243996038	-1.495423389463655	3.7303584807317045	-7.452386154649516	-1.7177540513259741	3.6656321600624273	3.6484291666852275	4.142799680873962
19	c1nc2ccc3ncnc4ccc(n1)c2c34	3.099282153948483	3.039812884026463	-8.206910831453378	-2.2825934872583153	3.0645089640327727	-8.091587129226832	-2.060624144708945	3.86554414362738	205980	-7.3432	-3.6234	3.1260000000000003	0.0053	-0.424	<rdkit.DataStructs.cDataStructs.ExplicitBitVect object at 0x00000257140E6E30>	4	-7.6346867075192115	-2.3110184896232333	2.9917118828784646	-7.75401489751335	-2.3592963564195157	3.0022399877372776	2.9922659851378404	3.4787700828694867
26	c1ccc2cc3nsnc3cc2c1	2.5376775062977606	2.58556511283658	-6.794592485239445	-2.034903990905657	2.589846673278261	-6.695862012964426	-1.7971793493583814	3.0470682264538618	206605	-6.5547	-3.3688	3.276	0.2232	-0.438	<rdkit.DataStructs.cDataStructs.ExplicitBitVect object at 0x000002571410B420>	3	-6.854222913907014	-2.0452768560160814	3.1462404598352087	-6.905213099697032	-2.1502655516117146	3.1410249610270573	3.1295386172607245	3.617688408811845
41	c1cc2cc3nsnc3cc2cn1	2.639578198181681	2.674295250028806	-7.1848385227674925	-2.3034402194902803	2.683108765053093	-7.079320838892958	-2.063065618954948	3.138831534678323	207740	-6.9645	-3.6161	3.366	0.24100000000000002	-0.426	<rdkit.DataStructs.cDataStructs.ExplicitBitVect object at 0x0000025714148C70>	3	-7.259846328773569	-2.3033990319432167	3.238957606009256	-7.346353209709875	-2.353302935857469	3.224295945000926	3.211902196534455	3.7010394043772608
108	c1nncc2cc3nsnc3cc12	2.6848959881242194	2.5179606683039943	-8.033208305859645	-2.5627140084639186	2.565319759332407	-7.891925128454346	-2.318428306087755	3.411108836480122	209241	-7.4675	-3.7958	3.616	0.1992	-0.434	<rdkit.DataStructs.cDataStructs.ExplicitBitVect object at 0x000002571419E7A0>	3	-7.7577198711793205	-2.4909629422307473	3.496505234270497	-7.8878209386909885	-2.5008396036656464	3.4556042338172266	3.4406899167392626	3.932569947614526
139	c1ccc2cc3nonc3cc2c1	2.586139975246332	2.66670990836384	-7.001973474586357	-2.159197609184877	2.6754022843094187	-6.931162228585931	-1.9176338360918175	3.0141455790206515	209710	-6.697	-3.0317	2.74	0.1786	-0.376	<rdkit.DataStructs.cDataStructs.ExplicitBitVect object at 0x00000257141B7810>	3	-6.995072625804307	-1.693424913011482	2.594058344843108	-7.058395719645366	-1.8735008842876388	2.6450999898049092	2.6390177451416177	3.1212869241111494
46	c1cc2cc3nonc3cc2cn1	2.6756623007284905	2.743100825936668	-7.416328867898068	-2.4598232758334526	2.7566594604628234	-7.33649528193689	-2.210570447355681	3.1036792428432616	210845	-7.1365	-3.3137	2.8710000000000004	0.214	-0.362	<rdkit.DataStructs.cDataStructs.ExplicitBitVect object at 0x00000257141F90A0>	3	-7.4300933452622155	-1.9877656069518468	2.7290133020519987	-7.531507184629858	-2.1050275416159963	2.766305533144651	2.7589025105289373	3.2426089287674764
24	c1nncc2cc3nonc3cc12	2.61651325909346	2.482036642162595	-8.016175871503785	-2.744244011431634	2.5170952048374917	-8.158712520707173	-2.4874314607846664	3.3788068232025297	212346	-7.6538	-3.5143	3.151	0.0	-0.371	<rdkit.DataStructs.cDataStructs.ExplicitBitVect object at 0x0000025718EBDB90>	3	-7.942121145434174	-2.197144128953397	3.0174666457045882	-8.088368528967692	-2.2697234545949634	3.0253708166189073	3.0151447571583208	3.501923137193213
141	c1ccc2cc3sncc3cc2c1	3.3890364688770225	3.4117343725785796	-6.765338221918659	-1.162301595267625	3.4684057003121413	-6.722746606344668	-0.9397475702466199	3.8999650294801627	212815	-6.449	-2.1582	3.65	0.1702	-0.466	<rdkit.DataStructs.cDataStructs.ExplicitBitVect object at 0x0000025718ED7C00>	3	-6.749600183425328	-0.7816993947245716	3.531531711714026	-6.7914295232491115	-1.156342958130474	3.4870621610962433	3.471805046687116	3.9640581014947935
114	c1cc2cc3cnsc3cc2cn1	3.3264235847553523	3.35848452092194	-7.089974119198659	-1.4902942859542172	3.4017545713560065	-7.042432303396774	-1.2586509114164806	3.800414142344188	215924	-6.7659	-2.503	3.533	0.182	-0.488	<rdkit.DataStructs.cDataStructs.ExplicitBitVect object at 0x0000025718F871F0>	3	-7.063270413223306	-1.1415882999395996	3.410999421687765	-7.132564957273197	-1.4394294526227356	3.3788098819302146	3.3647323936312663	3.8557018072597535
21	c1nncc2cc3sncc3cc12	3.2946820128762813	3.1327629048029717	-7.589031159292252	-1.7223696237810846	3.1844055731049266	-7.536068737582839	-1.488429624466671	4.052172792563641	218157	-7.1655	-2.6557	3.588	0.1247	-0.519	<rdkit.DataStructs.cDataStructs.ExplicitBitVect object at 0x0000025719003260>	3	-7.458797784088789	-1.3009706544243287	3.467659899905238	-7.562725005982645	-1.564798674516495	3.429697705469801	3.415065692076324	3.9066385267719523
2	c1ccc2cc3snnc3cc2c1	3.269746650601325	3.3272433234814702	-7.068706983337279	-1.5237839582912278	3.3213230729187435	-7.007063607078299	-1.2850649140737305	3.8410843632258618	219658	-6.7001	-2.7002	3.614	0.1916	-0.444	<rdkit.DataStructs.cDataStructs.ExplicitBitVect object at 0x0000025719056D50>	3	-6.998141031334044	-1.347418033432649	3.4944448532444072	-7.061732797100319	-1.6013339094495163	3.453753767506696	3.438859614977624	3.9307177032686273
120	c1cc2cc3nnsc3cc2cn1	3.2525889393395864	3.3041389734625937	-7.409502890089908	-1.839829304736604	3.2930232427215467	-7.335914479890685	-1.5953019951764005	3.7613930850842214	221891	-7.0602	-3.0005	3.591	0.2207	-0.447	<rdkit.DataStructs.cDataStructs.ExplicitBitVect object at 0x00000257190D5DC0>	3	-7.354570976901264	-1.6608595596393567	3.4707504714443735	-7.449372020174074	-1.8478851690087568	3.4324734049355965	3.417811144718782	3.9094168932907993
40	c1nncc2cc3snnc3cc12	3.143815805903635	2.997707373213647	-7.962614336796444	-2.07274859009287	3.0351680968613612	-7.853866365385672	-1.8263773137781012	3.8926069532828635	223392	-7.4921	-3.1547	3.701	0.0001	-0.466	<rdkit.DataStructs.cDataStructs.ExplicitBitVect object at 0x000002571912B8F0>	3	-7.782069153770138	-1.8218075561131306	3.5840714278793193	-7.914302263010939	-1.9744859156755397	3.534249052014769	3.518477741608897	4.0112903323151965
47	c1ccc2cc3oncc3cc2c1	3.5932991336422364	3.6332299012593103	-7.016294671254072	-1.1541628969717261	3.6507253914844537	-6.9446484331989735	-0.9394051235539086	4.0599071352905085	224305	-6.6317	-2.1456	3.821	0.1387	-0.413	<rdkit.DataStructs.cDataStructs.ExplicitBitVect object at 0x000002571915DEA0>	3	-6.930438148032746	-0.7685480020165978	3.7076942894447154	-6.988101797771676	-1.1459981500370793	3.645277030646593	3.6282958473072044	4.1224249930690835
125	c1cc2cc3cnoc3cc2cn1	3.5585174300719826	3.5992131408995567	-7.37983315394775	-1.486923549122118	3.613892350288428	-7.303558217283542	-1.2617748381300957	3.968967007823337	227414	-7.0045	-2.499	3.807	0.1858	-0.4270000000000001	<rdkit.DataStructs.cDataStructs.ExplicitBitVect object at 0x000002571924F490>	3	-7.299438658189533	-1.137413254635481	3.6932716222620856	-7.389412273644755	-1.4361453865613407	3.6323237664728802	3.615483734975735	4.109459282647796
59	c1nncc2cc3oncc3cc12	3.27678594721969	3.1125026117156422	-8.013165878710264	-1.7306144080662624	3.157825577750063	-7.873410192502155	-1.5030286937595787	4.150851823948247	229647	-7.4914	-2.6710000000000003	3.712	0.0001	-0.453	<rdkit.DataStructs.cDataStructs.ExplicitBitVect object at 0x000002571954B500>	3	-7.781376288005358	-1.3169402027125832	3.595403523522814	-7.913548729392079	-1.5773602272013318	3.544426616722686	3.528544401297909	4.021477676217636
10	c1ccc2cc3onnc3cc2c1	3.343509058931629	3.41443665936429	-7.25929841631109	-1.5382369481212863	3.400796247704985	-7.189739866568767	-1.3081115242511059	3.932321434586	231148	-6.8791	-2.6367	3.5	0.1332	-0.35600000000000004	<rdkit.DataStructs.cDataStructs.ExplicitBitVect object at 0x00000257195E1030>	3	-7.175316705470485	-1.281139189229765	3.377003134757281	-7.254422108208907	-1.5491993607248682	3.3482771878064628	3.3345324145642317	3.825139775552435
51	c1cc2cc3nnoc3cc2cn1	3.34397604141025	3.4056411901144017	-7.619253424202252	-1.8598758436202496	3.3966583181511965	-7.543945351661601	-1.6225264365060865	3.8541861311881167	233381	-7.2896	-2.957	3.542	0.1671	-0.35	<rdkit.DataStructs.cDataStructs.ExplicitBitVect object at 0x000002571965F0A0>	3	-7.581632986101819	-1.6154559419570662	3.42027113630517	-7.6963157518406105	-1.8121709505910844	3.3871369803276012	3.3729687515586395	3.864036906816295
25	c1nncc2cc3onnc3cc12	3.089404486883108	2.9421855274540403	-8.16031582453896	-2.1088805367450214	2.9710427219195585	-8.023898454783758	-1.8710574884427529	4.081625926621362	234882	-7.7759	-3.1368	3.5660000000000003	0.0001	-0.361	<rdkit.DataStructs.cDataStructs.ExplicitBitVect object at 0x000002571B592B90>	3	-8.062976730976406	-1.8031242283771995	3.4449957086182494	-8.219806321628912	-1.9597897200507963	3.4093425760539664	3.3949323726983014	3.886263838967073
105	c1c2c(cc3nsnc13)N=S=N2	2.3806018951297148	2.403837124232869	-7.327159884238897	-2.726943718472051	2.379529159762842	-7.165267070030577	-2.474884540937134	2.688076119646126	235795	-7.2247	-4.2036	3.109	0.2621	-0.328	<rdkit.DataStructs.cDataStructs.ExplicitBitVect object at 0x000002571B5C7180>	2	-7.517394431624417	-2.916608810985644	2.9741986441567	-7.6264524206062685	-2.8356501386248816	2.986511024097769	2.9767084201639133	3.4630260059293523
43	Cn1c(=O)c2ccc3c(=O)n(C)c(=O)c4ccc(c1=O)c2c34	3.261446041880145	3.2126381012082166	-8.010055636904703	-2.7666890214370734	3.2634168887859465	-7.906066067392891	-2.5153083478995897	3.756721594435547	235886	-8.0689	-4.1028	3.517	0.0376	-0.6890000000000001	<rdkit.DataStructs.cDataStructs.ExplicitBitVect object at 0x000002571B5CC9D0>	4	-8.352990543948344	-2.8113976693218543	3.394516373479046	-8.535213964951904	-2.7528916738777243	3.364006151445971	3.3500899795381587	3.840883852492569
9	c1nc2scnc2s1	4.741645782258934	4.7919756732334005	-7.918590662505462	-0.6420941070945282	4.822709231326704	-7.883833836178531	-0.33127932339865584	5.0416631609389935	236133	-7.5725	-1.8383	4.795	0.341	-0.325	<rdkit.DataStructs.cDataStructs.ExplicitBitVect object at 0x000002571B5D97A0>	2	-7.8616497358962265	-0.44780014652768263	4.711099849150512	-8.000850981520045	-0.8936997748703974	4.5464541238749	4.5196528052251335	5.024467989521467
142	Cn1c(=O)c2ccc3c4ccc5c(=O)n(C)c(=O)c6ccc(c7ccc(c1=O)c2c37)c4c56	2.2690900000000003	2.34203	-6.775895885313348	-2.979862250095669	2.35102918268297	-6.696257555709357	-2.7744382098889893	2.7141940472816275	236224	-6.8712	-4.1609	2.931	1.452	-1.089	<rdkit.DataStructs.cDataStructs.ExplicitBitVect object at 0x000002571B5DF030>	7	-7.167497220410832	-2.872040202364177	2.7908247328346962	-7.245917943081768	-2.800592733419488	2.821819522460563	2.8138115633780907	3.29817625914442
127	CC1(C)c2ccsc2-c2sccc21	3.7730667577297967	3.831928974384893	-6.315452365112658	-0.4370166652445168	3.848114863542005	-6.249300428496922	-0.17358053147538158	4.109909162988755	237491	-5.9733	-1.6084	3.826	0.635	-0.447	<rdkit.DataStructs.cDataStructs.ExplicitBitVect object at 0x000002571B626110>	2	-6.278748405845972	-0.20783941767346303	3.7128452420099403	-6.279349605403554	-0.7049480779917114	3.649903196422919	3.6328716017113005	4.127055603933828
92	CC1(C)c2ncsc2-c2scnc21	3.7921321453152013	3.8488658071117765	-6.827819384902381	-0.8530927168630287	3.842354995253063	-6.7604943661789365	-0.6015545402770085	4.153614555963584	237798	-6.7817	-2.1839	3.831	0.5403	-0.488	<rdkit.DataStructs.cDataStructs.ExplicitBitVect object at 0x000002571B635960>	2	-7.078909383342611	-0.8085240608035338	3.7179961945751647	-7.149573287527474	-1.1774430825749378	3.654529362199245	3.6374473561153966	4.131686214798574
83	c1nc2[nH]c3ncsc3c2s1	4.113885314927574	4.189747198305973	-6.9085591848911925	-0.5878633122943993	4.247057171225402	-6.836185823150227	-0.22913407437820024	4.508600799219177	237853	-6.7576	-1.6409	4.504	0.2118	-0.41	<rdkit.DataStructs.cDataStructs.ExplicitBitVect object at 0x000002571B63A1F0>	3	-7.0550550048694936	-0.24176166076942707	4.411314409854426	-7.1236302015067094	-0.731631114740547	4.277211275692727	4.2533438989067385	4.754966437193291
33	O=C1c2ccccc2C(=O)c2ccccc21	2.978891247213121	2.941315739685245	-8.244042163300275	-2.1985651796531434	3.013715248053953	-8.16928892711531	-1.9376460742471568	3.470436213966832	237944	-7.5273	-3.5151	2.943	0.0	-0.595	<rdkit.DataStructs.cDataStructs.ExplicitBitVect object at 0x000002571B63DA40>	2	-7.816910403656187	-2.1979791380142206	2.8031870189912356	-7.952194239273633	-2.2703802678072424	2.8329223203237452	2.824793373947921	3.3092897252198084
111	c1ccc2cc3cc4ccccc4cc3cc2c1	2.392921232021819	2.421312613624908	-5.863379583263105	-1.6111902628974673	2.4408120402949045	-5.8072749647028274	-1.4665375976826103	2.8709077916674572	239013	-5.6727	-2.603	2.889	0.2156	-0.546	<rdkit.DataStructs.cDataStructs.ExplicitBitVect object at 0x000002571B67A570>	4	-5.981212050285	-1.2459644325425658	2.7475567312868074	-5.955760739932932	-1.5215311041576143	2.782959729939424	2.775375226383683	3.259279127880559
101	c1ccc2cccc-2cc1	2.387104158324005	2.379219277929598	-6.440566912283013	-1.254770153669644	2.4089537583382903	-6.3722639922482855	-1.0090303807947807	2.399709416953487	241480	-6.1025	-2.161	1.599	0.0125	-0.324	<rdkit.DataStructs.cDataStructs.ExplicitBitVect object at 0x000002571B6FDDF8>	0	-6.406631629859537	-0.7846219264374545	1.4186109694588023	-6.418430381913216	-1.1586418043734508	1.5894089596473129	1.5948305901268771	2.0645815247762718
77	O=C1C=CC(=O)C=C1	2.546142842005388	2.507822874601639	-8.906418672003836	-2.60085917779411	2.521523996753322	-8.74867887160332	-2.233907632716067	3.048236248531587	243647	-7.8043	-3.9	2.035	0.0	-0.341	<rdkit.DataStructs.cDataStructs.ExplicitBitVect object at 0x000002571B774148>	0	-8.09108728486174	-2.5997228724030386	1.8677740331464072	-8.250378257022675	-2.58638952456499	1.9928106153429412	1.9938363741640612	2.4683707921820623
35	O=C1C=CC(=O)c2ccccc21	2.752442094690311	2.711938571257845	-8.550198024020247	-2.4144032096027757	2.7523240828943347	-8.435066302449767	-2.112001108226058	3.264623711889007	243894	-7.6517	-3.7151	2.487	0.0	-0.466	<rdkit.DataStructs.cDataStructs.ExplicitBitVect object at 0x000002571B77EED8>	1	-7.940042548139836	-2.406731403220154	2.3334201450427314	-8.086107928111108	-2.434583570877	2.411016001522813	2.407484572294353	2.886978014355037
