# Supplementary material for: Mapping the optoelectronic property space of small aromatic molecules
Source: Commun Chem. 2020 Feb 5;3:14. doi: 10.1038/s42004-020-0256-7 (PMC9814262; doi:10.1038/s42004-020-0256-7)
Supplement: Supplementary file 4 — Supplementary Data 2 [file 42004_2020_256_MOESM4_ESM.csv]

ID	IP	EA	S0->S1	F	ESolv	Smiles	Skeleton	-IP_calib	-EA_calib	S0->S1_calib
0	7.7622	0.2359	5.121	0.0	-0.191	c1ccccc1	c1ccccc1	-8.2011272	0.42232610000000004	4.846925000000001
1	6.3304	0.5612	4.137	0.0292	-0.344	Sc1ccccc1S	c1ccccc1	-6.660510400000001	0.15525479999999997	3.9367249999999996
2	6.6483	0.3396	4.628	0.0237	-0.278	Sc1ccccc1	c1ccccc1	-7.002570800000001	0.3371884	4.3909
3	6.2998	0.4305	4.436	0.0227	-0.373	Sc1cccc(S)c1	c1ccccc1	-6.627584800000001	0.2625595	4.2133
4	6.0651	0.4776	4.237	0.0496	-0.369	Sc1ccc(S)cc1	c1ccccc1	-6.375047600000001	0.2238904	4.029225
5	6.4489	0.5035	4.321000000000001	0.0428	-0.354	Oc1ccccc1S	c1ccccc1	-6.788016400000001	0.20262650000000004	4.106925000000001
6	6.7328	0.88	4.627	0.0579	-0.34	Oc1ccccc1O	c1ccccc1	-7.093492800000001	-0.10648000000000002	4.389975000000001
7	7.2747	0.704	4.814	0.0362	-0.251	Oc1ccccc1F	c1ccccc1	-7.6765772000000005	0.03801600000000005	4.562950000000001
8	7.5012	1.5502	4.725	0.0614	-0.27	Oc1ccccc1C(F)(F)F	c1ccccc1	-7.920291200000001	-0.6567142	4.480625
9	7.6245	0.4733	5.001	0.0015	-0.292	Oc1ccccc1	c1ccccc1	-8.052962	0.22742070000000003	4.735925000000001
10	6.5178	0.6276	4.5680000000000005	0.0316	-0.381	Oc1cccc(S)c1	c1ccccc1	-6.8621528000000005	0.10074039999999995	4.335400000000001
11	6.8492	0.7889	4.6739999999999995	0.0317	-0.38	Oc1cccc(O)c1	c1ccccc1	-7.218739200000001	-0.03168689999999996	4.43345
12	7.2832	0.8306	4.822	0.0269	-0.326	Oc1cccc(F)c1	c1ccccc1	-7.685723200000001	-0.06592259999999994	4.57035
13	7.4664	1.801	4.687	0.0598	-0.384	Oc1cccc(C(F)(F)F)c1	c1ccccc1	-7.8828464	-0.862621	4.445475000000001
14	6.2469	0.5347	4.34	0.0661	-0.376	Oc1ccc(S)cc1	c1ccccc1	-6.570664400000001	0.17701130000000004	4.1245
15	7.4367	0.9038	4.9030000000000005	0.0061	-0.39399999999999996	Oc1ccc(O)cc1	c1ccccc1	-7.850889200000001	-0.12601980000000002	4.645275000000001
16	7.1377	0.898	4.738	0.0587	-0.317	Oc1ccc(F)cc1	c1ccccc1	-7.5291652000000004	-0.12125799999999998	4.492650000000001
17	7.4781	1.7428	4.812	0.0178	-0.37200000000000005	Oc1ccc(C(F)(F)F)cc1	c1ccccc1	-7.895435600000001	-0.8148387999999999	4.561100000000001
18	8.8725	3.2539	4.059	0.0075	-0.504	O=[N+]([O-])c1ccccc1[N+](=O)[O-]	c1ccccc1	-9.39581	-2.0554518999999996	3.8645750000000003
19	8.6418	2.7347	3.9530000000000003	0.0031	-0.76	O=[N+]([O-])c1ccccc1S(=O)(=O)O	c1ccccc1	-9.147576800000001	-1.6291886999999998	3.766525
20	7.2518	2.6311	3.089	0.1339	-0.384	O=[N+]([O-])c1ccccc1S	c1ccccc1	-7.6519368000000005	-1.5441330999999998	2.9673249999999998
21	7.7715	2.6926	3.5039999999999996	0.1531	-0.29100000000000004	O=[N+]([O-])c1ccccc1O	c1ccccc1	-8.211134	-1.5946246	3.3511999999999995
22	8.5017	2.6468	4.133	0.0542	-0.42100000000000004	O=[N+]([O-])c1ccccc1F	c1ccccc1	-8.9968292	-1.5570227999999995	3.933025
23	8.7939	2.7659	4.14	0.0024	-0.47200000000000003	O=[N+]([O-])c1ccccc1C(F)(F)F	c1ccccc1	-9.311236400000002	-1.6548038999999997	3.9395
24	8.4732	2.5447	4.1610000000000005	0.001	-0.358	O=[N+]([O-])c1ccccc1	c1ccccc1	-8.9661632	-1.4731986999999998	3.9589250000000007
25	8.9175	3.2795	4.118	0.0007	-0.395	O=[N+]([O-])c1cccc([N+](=O)[O-])c1	c1ccccc1	-9.444230000000001	-2.0764695	3.9191500000000006
26	7.136	2.5713	3.077	0.0511	-0.439	O=[N+]([O-])c1cccc(S)c1	c1ccccc1	-7.527336000000001	-1.4950373	2.956225
27	8.6518	2.7736	4.06	0.0005	-0.613	O=[N+]([O-])c1cccc(S(=O)(=O)O)c1	c1ccccc1	-9.1583368	-1.6611255999999996	3.8654999999999995
28	7.6931	2.542	3.44	0.0695	-0.446	O=[N+]([O-])c1cccc(O)c1	c1ccccc1	-8.1267756	-1.4709819999999998	3.292
29	8.5059	2.6839	4.091	0.0516	-0.33899999999999997	O=[N+]([O-])c1cccc(F)c1	c1ccccc1	-9.001348400000001	-1.5874818999999998	3.894175
30	8.8593	2.8061	4.136	0.0005	-0.38799999999999996	O=[N+]([O-])c1cccc(C(F)(F)F)c1	c1ccccc1	-9.3816068	-1.6878080999999998	3.9358
31	8.9166	3.6132	4.013	0.0007	-0.361	O=[N+]([O-])c1ccc([N+](=O)[O-])cc1	c1ccccc1	-9.443261600000001	-2.3504371999999996	3.822025
32	7.1967	2.6036	3.8760000000000003	0.6313	-0.508	O=[N+]([O-])c1ccc(S)cc1	c1ccccc1	-7.5926492	-1.5215555999999997	3.6953000000000005
33	8.6604	2.9837	4.146	0.0006	-0.556	O=[N+]([O-])c1ccc(S(=O)(=O)O)cc1	c1ccccc1	-9.1675904	-1.8336176999999996	3.94505
34	8.2992	2.5831	4.186	0.0006	-0.424	O=[N+]([O-])c1ccc(O)cc1	c1ccccc1	-8.778939200000002	-1.5047251	3.98205
35	8.5628	2.6361	4.189	0.0004	-0.337	O=[N+]([O-])c1ccc(F)cc1	c1ccccc1	-9.0625728	-1.5482380999999998	3.9848250000000003
36	8.8429	2.8362	4.106	0.0004	-0.371	O=[N+]([O-])c1ccc(C(F)(F)F)cc1	c1ccccc1	-9.363960400000002	-1.7125201999999997	3.90805
37	8.4135	1.7879	5.117	0.0003	-1.035	O=S(=O)(O)c1ccccc1S(=O)(=O)O	c1ccccc1	-8.901926000000001	-0.8518659000000001	4.843225
38	7.0591	1.3238	4.506	0.0296	-0.7809999999999999	O=S(=O)(O)c1ccccc1S	c1ccccc1	-7.444591600000001	-0.4708397999999999	4.27805
39	7.4346	1.2818	4.77	0.0588	-0.769	O=S(=O)(O)c1ccccc1O	c1ccccc1	-7.848629600000001	-0.4363578	4.5222500000000005
40	8.2069	1.4132	5.051	0.0072	-0.636	O=S(=O)(O)c1ccccc1F	c1ccccc1	-8.6796244	-0.5442371999999999	4.7821750000000005
41	8.5488	1.8564	5.052	0.0056	-0.698	O=S(=O)(O)c1ccccc1C(F)(F)F	c1ccccc1	-9.047508800000001	-0.9081043999999999	4.7831
42	8.1656	1.3138	5.118	0.0012	-0.5670000000000001	O=S(=O)(O)c1ccccc1	c1ccccc1	-8.6351856	-0.4626298000000001	4.844150000000001
43	6.9036	1.3627	4.428999999999999	0.0389	-0.66	O=S(=O)(O)c1cccc(S)c1	c1ccccc1	-7.277273600000001	-0.5027767	4.206825
44	8.3945	1.7536	5.095	0.0002	-0.779	O=S(=O)(O)c1cccc(S(=O)(=O)O)c1	c1ccccc1	-8.881482000000002	-0.8237055999999999	4.822875000000001
45	7.4083	1.3788	4.8	0.0503	-0.574	O=S(=O)(O)c1cccc(O)c1	c1ccccc1	-7.820330800000001	-0.5159948	4.550000000000001
46	8.2123	1.4809	5.055	0.0069	-0.525	O=S(=O)(O)c1cccc(F)c1	c1ccccc1	-8.685434800000001	-0.5998188999999999	4.785875
47	8.5536	1.8328	5.0489999999999995	0.005	-0.598	O=S(=O)(O)c1cccc(C(F)(F)F)c1	c1ccccc1	-9.0526736	-0.8887287999999999	4.780325
48	6.9386	1.4535	4.471	0.024	-0.696	O=S(=O)(O)c1ccc(S)cc1	c1ccccc1	-7.314933600000001	-0.5773235	4.245675
49	8.3883	2.0826	5.1	0.0013	-0.7440000000000001	O=S(=O)(O)c1ccc(S(=O)(=O)O)cc1	c1ccccc1	-8.8748108	-1.0938145999999995	4.827500000000001
50	7.4271	1.231	4.805	0.0302	-0.643	O=S(=O)(O)c1ccc(O)cc1	c1ccccc1	-7.840559600000001	-0.394651	4.554625000000001
51	8.3085	1.6299	5.055	0.0012	-0.44299999999999995	O=S(=O)(O)c1ccc(F)cc1	c1ccccc1	-8.788946000000001	-0.7221478999999998	4.785875
52	8.5476	1.8407	5.043	0.0088	-0.58	O=S(=O)(O)c1ccc(C(F)(F)F)cc1	c1ccccc1	-9.0462176	-0.8952147	4.774775000000001
53	8.6084	2.817	4.117	0.0099	-0.527	O=C(O)c1ccccc1[N+](=O)[O-]	c1ccccc1	-9.1116384	-1.6967569999999998	3.918225
54	8.3888	2.0299	4.874	0.0102	-0.7909999999999999	O=C(O)c1ccccc1S(=O)(=O)O	c1ccccc1	-8.875348800000001	-1.0505478999999998	4.61845
55	7.0711	1.6956	4.019	0.118	-0.40299999999999997	O=C(O)c1ccccc1S	c1ccccc1	-7.457503600000001	-0.7760876	3.8275750000000004
56	7.4503	1.7184	4.185	0.1487	-0.489	O=C(O)c1ccccc1O	c1ccccc1	-7.865522800000001	-0.7948063999999998	3.9811249999999996
57	8.2701	1.7887	4.709	0.0332	-0.39	O=C(O)c1ccccc1F	c1ccccc1	-8.7476276	-0.8525226999999999	4.465825000000001
58	8.5185	2.1489	4.79	0.0128	-0.494	O=C(O)c1ccccc1C(F)(F)F	c1ccccc1	-9.014906	-1.1482468999999997	4.540750000000001
59	8.3617	2.1465	4.697	0.0143	-0.537	O=C(O)c1ccccc1C(=O)O	c1ccccc1	-8.846189200000001	-1.1462765	4.454725000000001
60	8.1599	1.6196	4.743	0.0192	-0.344	O=C(O)c1ccccc1	c1ccccc1	-8.6290524	-0.7136915999999999	4.497275000000001
61	8.652	2.8975	4.136	0.0004	-0.445	O=C(O)c1cccc([N+](=O)[O-])c1	c1ccccc1	-9.158552	-1.7628475	3.9358
62	6.9945	1.6741	3.9939999999999998	0.057	-0.419	O=C(O)c1cccc(S)c1	c1ccccc1	-7.375082000000001	-0.7584360999999998	3.8044499999999997
63	8.3986	2.0299	4.8	0.0153	-0.667	O=C(O)c1cccc(S(=O)(=O)O)c1	c1ccccc1	-8.885893600000001	-1.0505478999999998	4.550000000000001
64	7.4902	1.6594	4.2989999999999995	0.0751	-0.38799999999999996	O=C(O)c1cccc(O)c1	c1ccccc1	-7.908455200000001	-0.7463673999999999	4.086575
65	8.2323	1.7981	4.699	0.0288	-0.35700000000000004	O=C(O)c1cccc(F)c1	c1ccccc1	-8.706954800000002	-0.8602400999999998	4.456575
66	8.5421	2.1086	4.766	0.0113	-0.408	O=C(O)c1cccc(C(F)(F)F)c1	c1ccccc1	-9.0402996	-1.1151605999999998	4.51855
67	8.4132	2.2062	4.591	0.0087	-0.447	O=C(O)c1cccc(C(=O)O)c1	c1ccccc1	-8.9016032	-1.1952901999999996	4.356675000000001
68	8.6473	3.1835	4.093999999999999	0.0519	-0.406	O=C(O)c1ccc([N+](=O)[O-])cc1	c1ccccc1	-9.1534948	-1.9976534999999997	3.8969499999999995
69	7.0095	1.7369	4.496	0.0031	-0.452	O=C(O)c1ccc(S)cc1	c1ccccc1	-7.391222000000001	-0.8099949000000001	4.268800000000001
70	8.3953	2.3396	4.812	0.0188	-0.606	O=C(O)c1ccc(S(=O)(=O)O)cc1	c1ccccc1	-8.882342800000002	-1.3048115999999998	4.561100000000001
71	7.4777	1.4862	4.6819999999999995	0.0075	-0.586	O=C(O)c1ccc(O)cc1	c1ccccc1	-7.8950052	-0.6041701999999999	4.44085
72	8.2583	1.7333	4.792	0.0061	-0.345	O=C(O)c1ccc(F)cc1	c1ccccc1	-8.7349308	-0.8070392999999999	4.5426
73	8.4858	2.0888	4.752	0.029	-0.5720000000000001	O=C(O)c1ccc(C(F)(F)F)cc1	c1ccccc1	-8.9797208	-1.0989047999999997	4.5056
74	8.2741	2.4727	4.559	0.0337	-0.823	O=C(O)c1ccc(C(=O)O)cc1	c1ccccc1	-8.7519316	-1.4140867	4.327075000000001
75	7.0476	2.3647	3.228	0.2063	-0.42100000000000004	Nc1ccccc1[N+](=O)[O-]	c1ccccc1	-7.4322176	-1.3254186999999997	3.0959000000000003
76	6.8438	1.1673	4.324	0.0808	-0.618	Nc1ccccc1S(=O)(=O)O	c1ccccc1	-7.2129288	-0.34235329999999997	4.1097
77	6.1699	0.6515	4.285	0.0374	-0.342	Nc1ccccc1S	c1ccccc1	-6.487812400000001	0.0811185000000001	4.073625000000001
78	6.3479	0.8487	4.423	0.0827	-0.361	Nc1ccccc1O	c1ccccc1	-6.679340400000001	-0.08078269999999999	4.201275000000001
79	5.9822	0.7075	4.217	0.0958	-0.415	Nc1ccccc1N	c1ccccc1	-6.2858472	0.035142499999999965	4.010725
80	6.4206	0.6409	4.202	0.084	-0.303	Nc1ccccc1F	c1ccccc1	-6.757565600000001	0.08982109999999999	3.9968500000000002
81	6.8526	1.5501	4.314	0.0743	-0.33799999999999997	Nc1ccccc1C(F)(F)F	c1ccccc1	-7.222397600000001	-0.6566321	4.10045
82	6.8737	1.5141	3.8689999999999998	0.1683	-0.43200000000000005	Nc1ccccc1C(=O)O	c1ccccc1	-7.2451012000000015	-0.6270760999999999	3.688825
83	6.4793	0.514	4.531000000000001	0.0416	-0.282	Nc1ccccc1	c1ccccc1	-6.820726800000001	0.194006	4.301175000000001
84	6.9885	2.4036	2.892	0.0602	-0.42700000000000005	Nc1cccc([N+](=O)[O-])c1	c1ccccc1	-7.368626000000001	-1.3573556	2.7851
85	6.203	0.6171	4.386	0.0265	-0.369	Nc1cccc(S)c1	c1ccccc1	-6.523428000000001	0.10936089999999998	4.167050000000001
86	6.742	1.308	4.374	0.0662	-0.6459999999999999	Nc1cccc(S(=O)(=O)O)c1	c1ccccc1	-7.103392	-0.45786800000000005	4.15595
87	6.4186	1.0035	4.495	0.0204	-0.371	Nc1cccc(O)c1	c1ccccc1	-6.755413600000001	-0.20787350000000004	4.267875000000001
88	6.0915	0.9691	4.343	0.0204	-0.373	Nc1cccc(N)c1	c1ccccc1	-6.403454000000001	-0.17963109999999993	4.127275000000001
89	6.4288	0.9458	4.247	0.0644	-0.324	Nc1cccc(F)c1	c1ccccc1	-6.7663888000000005	-0.16050179999999992	4.038475
90	6.8005	1.7587	4.2780000000000005	0.0663	-0.37	Nc1cccc(C(F)(F)F)c1	c1ccccc1	-7.166338000000001	-0.8278926999999999	4.067150000000001
91	6.8531	1.5387	3.883	0.082	-0.431	Nc1cccc(C(=O)O)c1	c1ccccc1	-7.222935600000001	-0.6472726999999999	3.701775
92	6.9343	2.1787	4.0169999999999995	0.625	-0.516	Nc1ccc([N+](=O)[O-])cc1	c1ccccc1	-7.310306800000001	-1.1727127	3.8257249999999994
93	5.8968	0.5529	4.167	0.0655	-0.36700000000000005	Nc1ccc(S)cc1	c1ccccc1	-6.1939568000000005	0.16206910000000008	3.9644749999999997
94	6.7322	1.2126	4.383	0.0523	-0.6709999999999999	Nc1ccc(S(=O)(=O)O)cc1	c1ccccc1	-7.0928472000000005	-0.3795445999999999	4.164275000000001
95	6.0604	1.013	4.25	0.0863	-0.376	Nc1ccc(O)cc1	c1ccccc1	-6.3699904	-0.2156729999999999	4.041250000000001
96	5.7126	1.0025	4.123	0.0784	-0.384	Nc1ccc(N)cc1	c1ccccc1	-5.995757600000001	-0.20705249999999986	3.9237750000000005
97	6.5674	0.9833	4.414	0.0628	-0.32799999999999996	Nc1ccc(F)cc1	c1ccccc1	-6.9155224	-0.19128929999999988	4.192950000000001
98	6.7909	1.7141	4.456	0.0357	-0.385	Nc1ccc(C(F)(F)F)cc1	c1ccccc1	-7.1560084	-0.7912760999999998	4.231800000000001
99	6.7929	1.3961	4.428	0.0281	-0.631	Nc1ccc(C(=O)O)cc1	c1ccccc1	-7.158160400000001	-0.5301980999999999	4.205900000000001
100	8.7715	3.1033	4.015	0.0009	-0.512	N#Cc1ccccc1[N+](=O)[O-]	c1ccccc1	-9.287134	-1.9318092999999998	3.8238749999999997
101	8.4847	2.1206	4.904	0.0098	-0.7340000000000001	N#Cc1ccccc1S(=O)(=O)O	c1ccccc1	-8.978537200000002	-1.1250125999999998	4.6462
102	7.0212	1.5126	4.172	0.1038	-0.39	N#Cc1ccccc1S	c1ccccc1	-7.403811200000001	-0.6258445999999999	3.9690999999999996
103	7.4936	1.3704	4.538	0.1004	-0.33799999999999997	N#Cc1ccccc1O	c1ccccc1	-7.9121136	-0.5090984	4.307650000000001
104	6.8429	1.2275	4.114	0.1305	-0.405	N#Cc1ccccc1N	c1ccccc1	-7.211960400000001	-0.3917775	3.91545
105	8.2257	1.5555	4.831	0.0269	-0.39899999999999997	N#Cc1ccccc1F	c1ccccc1	-8.6998532	-0.6610655	4.5786750000000005
106	8.573	2.0157	4.852	0.0118	-0.46299999999999997	N#Cc1ccccc1C(F)(F)F	c1ccccc1	-9.073548	-1.0388897	4.5981000000000005
107	8.4444	2.3594	4.615	0.0229	-0.535	N#Cc1ccccc1C(=O)O	c1ccccc1	-8.935174400000001	-1.3210674	4.378875000000001
108	8.4888	2.2267	4.706	0.0205	-0.516	N#Cc1ccccc1C#N	c1ccccc1	-8.9829488	-1.2121206999999998	4.463050000000001
109	8.1249	1.3534	4.896	0.0129	-0.353	N#Cc1ccccc1	c1ccccc1	-8.5913924	-0.49514139999999995	4.638800000000001
110	8.7516	2.8295	4.138	0.0004	-0.451	N#Cc1cccc([N+](=O)[O-])c1	c1ccccc1	-9.265721600000001	-1.7070194999999995	3.93765
111	6.9245	1.4173	4.132	0.0572	-0.44	N#Cc1cccc(S)c1	c1ccccc1	-7.299762000000001	-0.5476032999999999	3.9320999999999997
112	8.4642	1.8827	4.91	0.009	-0.638	N#Cc1cccc(S(=O)(=O)O)c1	c1ccccc1	-8.9564792	-0.9296966999999999	4.651750000000001
113	7.9855	1.4811	4.745	0.0206	-0.43	N#Cc1cccc(O)c1	c1ccccc1	-8.441398000000001	-0.5999831000000001	4.499125
114	6.5559	1.2867	3.772	0.1052	-0.428	N#Cc1cccc(N)c1	c1ccccc1	-6.903148400000001	-0.44038069999999985	3.5991
115	8.2295	1.5672	4.824	0.0239	-0.363	N#Cc1cccc(F)c1	c1ccccc1	-8.703942000000001	-0.6706711999999998	4.5722000000000005
116	8.5745	1.9539	4.863	0.0072	-0.42	N#Cc1cccc(C(F)(F)F)c1	c1ccccc1	-9.075162	-0.9881519	4.608275000000001
117	8.4465	2.1004	4.648	0.0121	-0.467	N#Cc1cccc(C(=O)O)c1	c1ccccc1	-8.937434000000001	-1.1084283999999998	4.409400000000001
118	8.4725	1.9528	4.739	0.0068	-0.48200000000000004	N#Cc1cccc(C#N)c1	c1ccccc1	-8.96541	-0.9872488	4.493575000000001
119	8.7741	3.1237	4.1	0.0003	-0.44	N#Cc1ccc([N+](=O)[O-])cc1	c1ccccc1	-9.289931600000001	-1.9485576999999998	3.9025
120	6.9102	1.4775	4.501	0.0086	-0.46399999999999997	N#Cc1ccc(S)cc1	c1ccccc1	-7.2843752	-0.5970274999999999	4.2734250000000005
121	8.4669	2.2378	4.9030000000000005	0.014	-0.632	N#Cc1ccc(S(=O)(=O)O)cc1	c1ccccc1	-8.959384400000001	-1.2212337999999998	4.645275000000001
122	7.3938	1.2424	4.752	0.0079	-0.436	N#Cc1ccc(O)cc1	c1ccccc1	-7.8047288	-0.4040103999999999	4.5056
123	6.5734	1.1005	4.301	0.047	-0.46	N#Cc1ccc(N)cc1	c1ccccc1	-6.921978400000001	-0.2875105	4.088425000000001
124	8.1841	1.4876	4.897	0.002	-0.365	N#Cc1ccc(F)cc1	c1ccccc1	-8.655091600000002	-0.6053196	4.639725
125	8.5809	1.9835	4.838	0.0262	-0.415	N#Cc1ccc(C(F)(F)F)cc1	c1ccccc1	-9.0820484	-1.0124535	4.5851500000000005
126	8.4153	2.4173	4.63	0.0348	-0.636	N#Cc1ccc(C(=O)O)cc1	c1ccccc1	-8.9038628	-1.3686032999999997	4.39275
127	8.4453	2.3284	4.729	0.0317	-0.478	N#Cc1ccc(C#N)cc1	c1ccccc1	-8.9361428	-1.2956163999999997	4.484325000000001
128	6.8224	0.4483	4.564	0.0333	-0.361	Fc1ccccc1S	c1ccccc1	-7.1899024	0.24794570000000005	4.3317000000000005
129	7.9897	0.4408	5.03	0.0055	-0.293	Fc1ccccc1F	c1ccccc1	-8.4459172	0.2541032	4.7627500000000005
130	8.3079	1.5551	4.997	0.0156	-0.353	Fc1ccccc1C(F)(F)F	c1ccccc1	-8.7883004	-0.6607370999999999	4.732225000000001
131	7.8752	0.3137	5.08	0.0034	-0.23600000000000002	Fc1ccccc1	c1ccccc1	-8.322715200000001	0.3584523	4.809000000000001
132	6.8177	0.4743	4.593	0.023	-0.32299999999999995	Fc1cccc(S)c1	c1ccccc1	-7.184845200000001	0.22659970000000001	4.358525
133	8.0113	0.4874	5.051	0.0035	-0.249	Fc1cccc(F)c1	c1ccccc1	-8.4691588	0.2158446	4.7821750000000005
134	8.3004	1.7596	4.985	0.015	-0.303	Fc1cccc(C(F)(F)F)c1	c1ccccc1	-8.7802304	-0.8286315999999999	4.721125000000001
135	6.7126	0.427	4.487	0.0403	-0.33299999999999996	Fc1ccc(S)cc1	c1ccccc1	-7.071757600000001	0.26543300000000003	4.2604750000000005
136	7.9089	0.6329	5.033	0.0151	-0.25	Fc1ccc(F)cc1	c1ccccc1	-8.358976400000001	0.0963891	4.765525000000001
137	8.3201	1.7525	5.032	0.0002	-0.301	Fc1ccc(C(F)(F)F)cc1	c1ccccc1	-8.8014276	-0.8228024999999998	4.764600000000001
138	7.0054	1.5472	4.427	0.0474	-0.425	FC(F)(F)c1ccccc1S	c1ccccc1	-7.386810400000001	-0.6542511999999999	4.204975
139	8.6971	2.2481	5.002	0.0063	-0.41700000000000004	FC(F)(F)c1ccccc1C(F)(F)F	c1ccccc1	-9.207079600000002	-1.2296901	4.7368500000000004
140	8.2441	1.4976	5.046	0.0065	-0.29600000000000004	FC(F)(F)c1ccccc1	c1ccccc1	-8.7196516	-0.6135296	4.777550000000001
141	6.9462	1.3442	4.368	0.041	-0.382	FC(F)(F)c1cccc(S)c1	c1ccccc1	-7.3231112000000005	-0.4875881999999999	4.150400000000001
142	8.701	2.0654	5.01	0.0049	-0.36200000000000004	FC(F)(F)c1cccc(C(F)(F)F)c1	c1ccccc1	-9.211276000000002	-1.0796934	4.74425
143	6.955	1.2952	4.544	0.0148	-0.401	FC(F)(F)c1ccc(S)cc1	c1ccccc1	-7.332580000000001	-0.44735919999999985	4.3132
144	8.7023	1.936	4.993	0.0206	-0.353	FC(F)(F)c1ccc(C(F)(F)F)cc1	c1ccccc1	-9.2126748	-0.9734559999999998	4.728525000000001
145	7.03	2.7053	3.051	0.1772	-0.524	CSc1ccccc1[N+](=O)[O-]	c1ccccc1	-7.413280000000001	-1.6050512999999995	2.932175
146	6.4327	1.2834	4.573	0.0091	-0.374	CSc1ccccc1SC	c1ccccc1	-6.7705852	-0.43767140000000004	4.340025000000001
147	6.8326	1.4846	4.242	0.0508	-0.733	CSc1ccccc1S(=O)(=O)O	c1ccccc1	-7.200877600000001	-0.6028565999999999	4.03385
148	6.1799	0.8142	4.295	0.0452	-0.365	CSc1ccccc1S	c1ccccc1	-6.4985724000000005	-0.05245820000000001	4.0828750000000005
149	6.6377	1.0113	4.586	0.0635	-0.374	CSc1ccccc1O	c1ccccc1	-6.9911652	-0.2142773	4.352050000000001
150	6.3655	0.9949	4.419	0.0244	-0.385	CSc1ccccc1N(C)C	c1ccccc1	-6.698278	-0.20081289999999996	4.1975750000000005
151	6.0436	1.0127	4.29	0.0675	-0.39	CSc1ccccc1N	c1ccccc1	-6.3519136000000005	-0.21542669999999986	4.078250000000001
152	6.666	0.8175	4.4239999999999995	0.0357	-0.322	CSc1ccccc1F	c1ccccc1	-7.021616000000001	-0.055167499999999925	4.2022
153	6.8346	1.8133	4.268	0.0573	-0.436	CSc1ccccc1C(F)(F)F	c1ccccc1	-7.203029600000001	-0.8727192999999999	4.0579
154	6.9239	1.7307	3.8739999999999997	0.1011	-0.441	CSc1ccccc1C(=O)O	c1ccccc1	-7.2991164	-0.8049046999999999	3.69345
155	6.8135	1.5224	3.971	0.1054	-0.495	CSc1ccccc1C#N	c1ccccc1	-7.180326000000001	-0.6338904	3.783175
156	6.4994	0.6724	4.51	0.0316	-0.305	CSc1ccccc1	c1ccccc1	-6.8423544000000005	0.0639596	4.281750000000001
157	6.9436	2.5671	2.861	0.0483	-0.45	CSc1cccc([N+](=O)[O-])c1	c1ccccc1	-7.3203136	-1.4915890999999997	2.756425
158	6.2274	0.9386	4.36	0.0186	-0.42100000000000004	CSc1cccc(SC)c1	c1ccccc1	-6.549682400000001	-0.1545905999999999	4.143000000000001
159	6.236	0.7402	4.388	0.0185	-0.387	CSc1cccc(S)c1	c1ccccc1	-6.558936	0.008295800000000075	4.168900000000001
160	6.7396	1.3958	4.272	0.0434	-0.703	CSc1cccc(S(=O)(=O)O)c1	c1ccccc1	-7.100809600000001	-0.5299518	4.0616
161	6.3853	0.9666	4.488	0.0324	-0.405	CSc1cccc(O)c1	c1ccccc1	-6.7195828	-0.17757859999999992	4.261400000000001
162	6.3535	0.963	4.486000000000001	0.0437	-0.397	CSc1cccc(N)c1	c1ccccc1	-6.685366000000001	-0.17462299999999997	4.259550000000001
163	6.0462	0.8803	4.275	0.0367	-0.425	CSc1cccc(N(C)C)c1	c1ccccc1	-6.354711200000001	-0.10672629999999994	4.064375000000001
164	7.1242	1.0788	4.994	0.0028	-0.344	CSc1cccc(F)c1	c1ccccc1	-7.5146392	-0.2696947999999999	4.72945
165	6.7764	1.3799	4.206	0.0491	-0.397	CSc1cccc(C(F)(F)F)c1	c1ccccc1	-7.140406400000001	-0.5168978999999999	4.0005500000000005
166	6.8161	1.7131	3.8139999999999996	0.0622	-0.452	CSc1cccc(C(=O)O)c1	c1ccccc1	-7.1831236	-0.7904551000000001	3.6379499999999996
167	7.2032	1.6048	4.595	0.0006	-0.46	CSc1cccc(C#N)c1	c1ccccc1	-7.599643200000001	-0.7015408	4.360375
168	6.9966	2.6105	3.737	0.6698	-0.523	CSc1ccc([N+](=O)[O-])cc1	c1ccccc1	-7.3773416	-1.5272204999999999	3.566725
169	6.346	1.1356	4.413	0.0326	-0.419	CSc1ccc(SC)cc1	c1ccccc1	-6.677296000000001	-0.31632759999999993	4.192025000000001
170	5.9936	0.7713	4.165	0.0551	-0.39399999999999996	CSc1ccc(S)cc1	c1ccccc1	-6.298113600000001	-0.01723730000000001	3.962625
171	6.7629	1.4838	4.32	0.0306	-0.705	CSc1ccc(S(=O)(=O)O)cc1	c1ccccc1	-7.125880400000001	-0.6021997999999998	4.106000000000001
172	6.1502	0.8623	4.248	0.0719	-0.392	CSc1ccc(O)cc1	c1ccccc1	-6.466615200000001	-0.09194829999999998	4.0394000000000005
173	5.8257	0.8062	4.0969999999999995	0.0689	-0.396	CSc1ccc(N)cc1	c1ccccc1	-6.117453200000001	-0.04589019999999999	3.8997249999999997
174	5.7334	0.9068	3.989	0.0844	-0.426	CSc1ccc(N(C)C)cc1	c1ccccc1	-6.0181384	-0.1284828	3.799825
175	7.098	1.0199	4.992	0.0057	-0.342	CSc1ccc(F)cc1	c1ccccc1	-7.486448	-0.22133789999999998	4.727600000000001
176	6.777	1.3407	4.398	0.0232	-0.418	CSc1ccc(C(F)(F)F)cc1	c1ccccc1	-7.141052000000001	-0.48471469999999994	4.1781500000000005
177	6.796	1.7227	4.395	0.0107	-0.647	CSc1ccc(C(=O)O)cc1	c1ccccc1	-7.1614960000000005	-0.7983366999999998	4.175375
178	6.7417	1.508	4.386	0.0228	-0.48200000000000004	CSc1ccc(C#N)cc1	c1ccccc1	-7.1030692	-0.622068	4.167050000000001
179	7.5126	2.4468	3.638	0.1725	-0.551	COc1ccccc1[N+](=O)[O-]	c1ccccc1	-7.932557600000001	-1.3928227999999998	3.4751499999999997
180	6.3599	1.0772	4.398	0.0669	-0.41200000000000003	COc1ccccc1SC	c1ccccc1	-6.6922524	-0.2683811999999999	4.1781500000000005
181	7.2369	1.3704	4.698	0.0696	-0.7609999999999999	COc1ccccc1S(=O)(=O)O	c1ccccc1	-7.635904400000001	-0.5090984	4.455650000000001
182	6.3821	0.8132	4.468999999999999	0.0597	-0.363	COc1ccccc1S	c1ccccc1	-6.716139600000001	-0.05163720000000005	4.243825
183	6.4959	1.0211	4.565	0.0596	-0.461	COc1ccccc1OC	c1ccccc1	-6.838588400000001	-0.22232309999999988	4.332625000000001
184	6.6228	0.9168	4.613	0.0555	-0.36700000000000005	COc1ccccc1O	c1ccccc1	-6.975132800000001	-0.13669279999999995	4.377025000000001
185	6.0345	0.9143	4.223	0.0841	-0.42100000000000004	COc1ccccc1N(C)C	c1ccccc1	-6.342122000000001	-0.13464029999999994	4.016275
186	6.2002	0.9056	4.362	0.0789	-0.39799999999999996	COc1ccccc1N	c1ccccc1	-6.5204152	-0.12749759999999988	4.144850000000001
187	7.0676	0.8856	4.749	0.0403	-0.39799999999999996	COc1ccccc1F	c1ccccc1	-7.4537376	-0.1110776	4.5028250000000005
188	7.2861	1.8499	4.649	0.0679	-0.45899999999999996	COc1ccccc1C(F)(F)F	c1ccccc1	-7.688843600000001	-0.9027679000000001	4.410325
189	7.3111	1.642	4.291	0.1358	-0.5	COc1ccccc1C(=O)O	c1ccccc1	-7.715743600000001	-0.7320819999999998	4.079175
190	7.2415	1.4495	4.465	0.1142	-0.505	COc1ccccc1C#N	c1ccccc1	-7.640854000000001	-0.5740394999999999	4.240125000000001
191	6.9004	0.6907	4.787	0.0399	-0.302	COc1ccccc1	c1ccccc1	-7.273830400000001	0.048935300000000015	4.537975
192	7.4299	2.5538	3.344	0.0674	-0.45899999999999996	COc1cccc([N+](=O)[O-])c1	c1ccccc1	-7.8435724	-1.4806697999999998	3.2032
193	6.4607	0.9015	4.484	0.0213	-0.42200000000000004	COc1cccc(SC)c1	c1ccccc1	-6.800713200000001	-0.12413149999999995	4.257700000000001
194	6.5298	0.7256	4.553	0.0252	-0.379	COc1cccc(S)c1	c1ccccc1	-6.8750648000000005	0.020282400000000034	4.321525
195	7.1819	1.3849	4.7219999999999995	0.0606	-0.654	COc1cccc(S(=O)(=O)O)c1	c1ccccc1	-7.576724400000001	-0.5210028999999999	4.47785
196	6.7204	0.9368	4.6339999999999995	0.0244	-0.4	COc1cccc(OC)c1	c1ccccc1	-7.0801504	-0.15311279999999994	4.39645
197	6.7287	0.9028	4.6530000000000005	0.031	-0.39799999999999996	COc1cccc(O)c1	c1ccccc1	-7.089081200000001	-0.12519880000000005	4.4140250000000005
198	6.338	0.9353	4.468	0.0281	-0.39799999999999996	COc1cccc(N)c1	c1ccccc1	-6.668688	-0.1518813	4.242900000000001
199	6.1282	0.9674	4.333	0.0472	-0.44299999999999995	COc1cccc(N(C)C)c1	c1ccccc1	-6.4429432	-0.17823540000000004	4.118025
200	7.0842	0.9093	4.771	0.033	-0.324	COc1cccc(F)c1	c1ccccc1	-7.471599200000001	-0.1305352999999999	4.523175
201	7.2457	1.5992	4.629	0.0635	-0.36700000000000005	COc1cccc(C(F)(F)F)c1	c1ccccc1	-7.645373200000001	-0.6969431999999999	4.391825
202	7.2687	1.6726	4.229	0.0817	-0.45299999999999996	COc1cccc(C(=O)O)c1	c1ccccc1	-7.6701212000000005	-0.7572046	4.021825000000001
203	7.2181	1.4676	4.441	0.0837	-0.431	COc1cccc(C#N)c1	c1ccccc1	-7.6156756	-0.5888995999999999	4.217925
204	7.5024	2.4192	4.151	0.5052	-0.469	COc1ccc([N+](=O)[O-])cc1	c1ccccc1	-7.9215824	-1.3701632	3.949675
205	6.1144	0.9472	4.23	0.076	-0.419	COc1ccc(SC)cc1	c1ccccc1	-6.428094400000001	-0.1616512	4.02275
206	6.2002	0.6774	4.317	0.0698	-0.385	COc1ccc(S)cc1	c1ccccc1	-6.5204152	0.05985459999999998	4.103225
207	7.2215	1.2724	4.753	0.0368	-0.6459999999999999	COc1ccc(S(=O)(=O)O)cc1	c1ccccc1	-7.619334	-0.42864040000000003	4.506525000000001
208	6.3549	0.9272	4.405	0.1037	-0.41600000000000004	COc1ccc(OC)cc1	c1ccccc1	-6.6868724	-0.1452312	4.1846250000000005
209	6.4157	0.9924	4.433	0.0972	-0.39799999999999996	COc1ccc(O)cc1	c1ccccc1	-6.7522932	-0.19876039999999995	4.2105250000000005
210	6.0233	0.9664	4.239	0.0912	-0.395	COc1ccc(N)cc1	c1ccccc1	-6.3300708000000006	-0.17741439999999997	4.031075
211	5.8899	0.8475	4.07	0.102	-0.429	COc1ccc(N(C)C)cc1	c1ccccc1	-6.186532400000001	-0.07979749999999997	3.87475
212	6.9699	1.0016	4.6930000000000005	0.064	-0.33799999999999997	COc1ccc(F)cc1	c1ccccc1	-7.3486124	-0.20631359999999999	4.451025000000001
213	7.2504	1.4833	4.758	0.0228	-0.391	COc1ccc(C(F)(F)F)cc1	c1ccccc1	-7.6504304	-0.6017893	4.511150000000001
214	7.2946	1.5443	4.638999999999999	0.0034	-0.452	COc1ccc(C(=O)O)cc1	c1ccccc1	-7.6979896000000005	-0.6518703	4.401075
215	7.1907	1.308	4.707	0.0113	-0.457	COc1ccc(C#N)cc1	c1ccccc1	-7.5861932	-0.45786800000000005	4.4639750000000005
216	6.6246	2.2887	2.8539999999999996	0.1658	-0.541	CN(C)c1ccccc1[N+](=O)[O-]	c1ccccc1	-6.977069600000001	-1.2630227	2.7499499999999997
217	6.5531	1.2415	3.96	0.0574	-0.679	CN(C)c1ccccc1S(=O)(=O)O	c1ccccc1	-6.9001356000000005	-0.4032714999999999	3.773
218	6.2413	0.6724	4.376	0.0438	-0.377	CN(C)c1ccccc1S	c1ccccc1	-6.564638800000001	0.0639596	4.157800000000001
219	6.8834	0.6345	4.753	0.0453	-0.41200000000000003	CN(C)c1ccccc1O	c1ccccc1	-7.255538400000001	0.09507550000000009	4.506525000000001
220	6.1555	0.7718	4.336	0.0437	-0.375	CN(C)c1ccccc1N(C)C	c1ccccc1	-6.4723180000000005	-0.01764779999999999	4.120800000000001
221	6.1464	0.7376	4.342	0.0594	-0.38299999999999995	CN(C)c1ccccc1N	c1ccccc1	-6.462526400000001	0.01043039999999995	4.12635
222	6.3577	0.8018	4.227	0.0565	-0.364	CN(C)c1ccccc1F	c1ccccc1	-6.689885200000001	-0.04227779999999992	4.0199750000000005
223	6.7552	1.7646	4.163	0.0609	-0.42200000000000004	CN(C)c1ccccc1C(F)(F)F	c1ccccc1	-7.117595200000001	-0.8327365999999999	3.9607750000000004
224	6.4898	1.5005	3.427	0.143	-0.483	CN(C)c1ccccc1C(=O)O	c1ccccc1	-6.8320248	-0.6159104999999999	3.279975
225	6.3946	1.3101	3.674	0.1447	-0.48200000000000004	CN(C)c1ccccc1C#N	c1ccccc1	-6.729589600000001	-0.45959209999999995	3.50845
226	6.2134	0.6617	4.327	0.061	-0.317	CN(C)c1ccccc1	c1ccccc1	-6.5346184	0.0727443000000001	4.112475000000001
227	6.3782	2.3651	2.206	0.049	-0.517	CN(C)c1cccc([N+](=O)[O-])c1	c1ccccc1	-6.7119432	-1.3257471	2.15055
228	6.0574	0.7071	4.271	0.0481	-0.40299999999999997	CN(C)c1cccc(S)c1	c1ccccc1	-6.366762400000001	0.03547090000000008	4.060675
229	6.2755	1.2523	3.983	0.088	-0.728	CN(C)c1cccc(S(=O)(=O)O)c1	c1ccccc1	-6.601438000000001	-0.41213829999999996	3.7942750000000003
230	6.1366	0.8817	4.312	0.053	-0.425	CN(C)c1cccc(O)c1	c1ccccc1	-6.4519816	-0.10787570000000002	4.0986
231	5.9654	0.883	4.2589999999999995	0.0282	-0.41700000000000004	CN(C)c1cccc(N)c1	c1ccccc1	-6.267770400000001	-0.10894300000000001	4.049575
232	5.891	0.9051	4.237	0.0349	-0.43700000000000006	CN(C)c1cccc(N(C)C)c1	c1ccccc1	-6.187716000000001	-0.1270871	4.029225
233	6.3148	0.9526	4.242	0.0604	-0.379	CN(C)c1cccc(F)c1	c1ccccc1	-6.6437248	-0.16608459999999992	4.03385
234	6.388	1.4707	3.9160000000000004	0.0726	-0.434	CN(C)c1cccc(C(F)(F)F)c1	c1ccccc1	-6.722488	-0.5914446999999999	3.7323000000000004
235	6.4838	1.5514	3.537	0.0847	-0.49	CN(C)c1cccc(C(=O)O)c1	c1ccccc1	-6.8255688	-0.6576993999999999	3.381725
236	6.4096	1.3017	3.715	0.0919	-0.48700000000000004	CN(C)c1cccc(C#N)c1	c1ccccc1	-6.745729600000001	-0.4526956999999999	3.546375
237	6.5315	2.2157	3.9730000000000003	0.7245	-0.6509999999999999	CN(C)c1ccc([N+](=O)[O-])cc1	c1ccccc1	-6.876894000000001	-1.2030897	3.7850250000000005
238	5.7925	0.6733	4.042	0.079	-0.397	CN(C)c1ccc(S)cc1	c1ccccc1	-6.081730000000001	0.06322070000000002	3.84885
239	6.2625	1.1147	4.035	0.0805	-0.7959999999999999	CN(C)c1ccc(S(=O)(=O)O)cc1	c1ccccc1	-6.5874500000000005	-0.29916869999999995	3.842375
240	5.9076	0.8703	4.08	0.0979	-0.413	CN(C)c1ccc(O)cc1	c1ccccc1	-6.205577600000001	-0.09851629999999989	3.8840000000000003
241	5.6429	0.7965	4.007	0.0864	-0.41200000000000003	CN(C)c1ccc(N)cc1	c1ccccc1	-5.920760400000001	-0.037926499999999974	3.8164749999999996
242	5.584	0.8014	3.95	0.0965	-0.424	CN(C)c1ccc(N(C)C)cc1	c1ccccc1	-5.857384000000001	-0.041949400000000026	3.7637500000000004
243	6.2813	0.9316	4.16	0.0764	-0.381	CN(C)c1ccc(F)cc1	c1ccccc1	-6.6076788	-0.14884359999999996	3.958
244	6.222	1.335	4.023	0.0719	-0.47200000000000003	CN(C)c1ccc(C(F)(F)F)cc1	c1ccccc1	-6.543872000000001	-0.4800349999999999	3.8312749999999998
245	6.319	1.3624	4.165	0.0502	-0.5479999999999999	CN(C)c1ccc(C(=O)O)cc1	c1ccccc1	-6.648244000000001	-0.5025304	3.962625
246	6.3154	1.193	4.169	0.0546	-0.534	CN(C)c1ccc(C#N)cc1	c1ccccc1	-6.644370400000001	-0.363453	3.966325
247	6.7352	1.3047	4.2780000000000005	0.0025	-0.31	c1ccc2ccccc2c1	c1ccc2ccccc2c1	-7.0960752000000005	-0.4551587	4.067150000000001
8690	6.7353	1.3046	4.279	0.0025	-0.31	c1ccc2ccccc2c1	c1ccc2ccccc2c1	-7.0961828	-0.45507659999999983	4.068075
248	6.2067	1.4194	4.0280000000000005	0.2084	-0.39	Sc1cccc2ccccc12	c1ccc2ccccc2c1	-6.5274092	-0.5493274	3.8359000000000005
8691	6.1841	1.4393	4.005	0.2274	-0.38799999999999996	Sc1cccc2ccccc12	c1ccc2ccccc2c1	-6.5030916	-0.5656652999999999	3.814625
249	5.9716	1.6073	3.9339999999999997	0.0208	-0.424	Sc1cccc2cccc(S)c12	c1ccc2ccccc2c1	-6.2744416	-0.7035933	3.74895
8692	5.9382	1.5829	3.955	0.1834	-0.444	Sc1cccc2cccc(S)c12	c1ccc2ccccc2c1	-6.238503200000001	-0.6835608999999999	3.7683750000000003
250	5.9077	1.5748	3.8939999999999997	0.2798	-0.461	Sc1cccc2c(S)cccc12	c1ccc2ccccc2c1	-6.2056852000000005	-0.6769107999999998	3.71195
8693	5.9077	1.5373	3.9219999999999997	0.2656	-0.469	Sc1cccc2c(S)cccc12	c1ccc2ccccc2c1	-6.2056852000000005	-0.6461233000000001	3.73785
251	6.0328	1.5783	3.7	0.102	-0.445	Sc1ccc2ccccc2c1S	c1ccc2ccccc2c1	-6.3402928	-0.6797843	3.5325
8694	6.0463	1.5867	3.701	0.1009	-0.446	Sc1ccc2ccccc2c1S	c1ccc2ccccc2c1	-6.3548188	-0.6866807	3.5334250000000003
252	6.2824	1.3861	3.8939999999999997	0.0629	-0.39899999999999997	Sc1ccc2ccccc2c1	c1ccc2ccccc2c1	-6.6088624000000005	-0.5219881000000001	3.71195
8695	6.3023	1.3767	3.907	0.0672	-0.396	Sc1ccc2ccccc2c1	c1ccc2ccccc2c1	-6.6302748000000005	-0.5142707000000001	3.7239750000000003
253	5.9382	1.5003	3.759	0.1056	-0.483	Sc1ccc2cccc(S)c2c1	c1ccc2ccccc2c1	-6.238503200000001	-0.6157463	3.587075
8696	5.9377	1.499	3.76	0.1054	-0.483	Sc1ccc2cccc(S)c2c1	c1ccc2ccccc2c1	-6.237965200000001	-0.6146790000000001	3.5879999999999996
254	6.1317	1.4476	3.842	0.0626	-0.48200000000000004	Sc1ccc2ccc(S)cc2c1	c1ccc2ccccc2c1	-6.446709200000001	-0.5724796	3.66385
8697	6.1319	1.4483	3.843	0.0627	-0.483	Sc1ccc2ccc(S)cc2c1	c1ccc2ccccc2c1	-6.4469244	-0.5730542999999998	3.664775
255	5.9486	1.4472	3.65	0.1112	-0.48	Sc1ccc2cc(S)ccc2c1	c1ccc2ccccc2c1	-6.2496936000000005	-0.5721512000000001	3.48625
8698	5.9385	1.4555	3.642	0.1049	-0.486	Sc1ccc2cc(S)ccc2c1	c1ccc2ccccc2c1	-6.238826000000001	-0.5789654999999999	3.47885
256	5.9794	1.5035	3.832	0.0754	-0.484	Sc1ccc2c(S)cccc2c1	c1ccc2ccccc2c1	-6.2828344000000005	-0.6183735	3.6546
8699	5.9793	1.5026	3.833	0.0759	-0.483	Sc1ccc2c(S)cccc2c1	c1ccc2ccccc2c1	-6.282726800000001	-0.6176345999999998	3.6555250000000004
257	5.8251	1.5736	3.613	0.279	-0.465	Sc1ccc(S)c2ccccc12	c1ccc2ccccc2c1	-6.1168076000000005	-0.6759256000000001	3.452025
8700	5.8163	1.5385	3.627	0.2712	-0.46299999999999997	Sc1ccc(S)c2ccccc12	c1ccc2ccccc2c1	-6.107338800000001	-0.6471085	3.464975
258	6.1835	1.4351	3.8560000000000003	0.0943	-0.478	Sc1cc2ccccc2cc1S	c1ccc2ccccc2c1	-6.502446000000001	-0.5622170999999999	3.6768000000000005
8701	6.1837	1.4357	3.86	0.0978	-0.478	Sc1cc2ccccc2cc1S	c1ccc2ccccc2c1	-6.5026612	-0.5627097	3.6805
259	5.9963	1.4888	3.785	0.1031	-0.489	Sc1cc(S)c2ccccc2c1	c1ccc2ccccc2c1	-6.3010188000000005	-0.6063047999999999	3.6111250000000004
8702	6.0241	1.4812	3.806	0.0985	-0.473	Sc1cc(S)c2ccccc2c1	c1ccc2ccccc2c1	-6.3309316	-0.6000652000000001	3.63055
260	6.3886	1.2244	4.186	0.0201	-0.401	Oc1cccc2ccccc12	c1ccc2ccccc2c1	-6.723133600000001	-0.3892323999999999	3.98205
8703	6.3885	1.2245	4.186	0.0201	-0.401	Oc1cccc2ccccc12	c1ccc2ccccc2c1	-6.723026	-0.3893144999999999	3.98205
261	6.0161	1.3778	4.002	0.0592	-0.45399999999999996	Oc1cccc2cccc(S)c12	c1ccc2ccccc2c1	-6.322323600000001	-0.5151737999999998	3.8118499999999997
8704	5.9799	1.3088	4.037	0.0599	-0.491	Oc1cccc2cccc(S)c12	c1ccc2ccccc2c1	-6.2833724	-0.45852479999999984	3.844225
262	6.1662	1.2323	4.082	0.0813	-0.48	Oc1cccc2cccc(O)c12	c1ccc2ccccc2c1	-6.483831200000001	-0.39571829999999986	3.88585
8705	6.1665	1.2322	4.083	0.0813	-0.479	Oc1cccc2cccc(O)c12	c1ccc2ccccc2c1	-6.484154000000001	-0.3956361999999999	3.886775
263	6.4826	1.3362	4.154	0.0406	-0.506	Oc1cccc2cccc(F)c12	c1ccc2ccccc2c1	-6.8242776	-0.4810202	3.95245
8706	6.4828	1.3361	4.155	0.0406	-0.505	Oc1cccc2cccc(F)c12	c1ccc2ccccc2c1	-6.824492800000001	-0.48093810000000004	3.9533750000000003
264	6.6838	1.7762	3.96	0.1407	-0.562	Oc1cccc2cccc(C(F)(F)F)c12	c1ccc2ccccc2c1	-7.0407688	-0.8422602	3.773
8707	6.6843	1.7749	3.963	0.1407	-0.56	Oc1cccc2cccc(C(F)(F)F)c12	c1ccc2ccccc2c1	-7.041306800000001	-0.8411928999999999	3.7757750000000003
265	6.0558	1.3027	3.83	0.0579	-0.479	Oc1cccc2ccc(S)cc12	c1ccc2ccccc2c1	-6.3650408	-0.4535166999999999	3.65275
8708	6.0559	1.3041	3.83	0.0584	-0.479	Oc1cccc2ccc(S)cc12	c1ccc2ccccc2c1	-6.365148400000001	-0.45466609999999996	3.65275
266	6.5222	1.386	4.11	0.0782	-0.447	Oc1cccc2ccc(F)cc12	c1ccc2ccccc2c1	-6.866887200000001	-0.5219059999999999	3.9117500000000005
8709	6.5221	1.3855	4.111000000000001	0.0777	-0.446	Oc1cccc2ccc(F)cc12	c1ccc2ccccc2c1	-6.866779600000001	-0.5214955	3.9126750000000006
267	6.6706	1.7314	3.952	0.1364	-0.45	Oc1cccc2ccc(C(F)(F)F)cc12	c1ccc2ccccc2c1	-7.026565600000001	-0.8054794	3.7656
8710	6.6671	1.7384	3.937	0.1378	-0.45	Oc1cccc2ccc(C(F)(F)F)cc12	c1ccc2ccccc2c1	-7.0227996	-0.8112263999999999	3.751725
268	6.1457	1.2914	3.937	0.03	-0.488	Oc1cccc2cc(S)ccc12	c1ccc2ccccc2c1	-6.4617732000000005	-0.44423939999999995	3.751725
8711	6.1454	1.2917	3.938	0.03	-0.486	Oc1cccc2cc(S)ccc12	c1ccc2ccccc2c1	-6.461450400000001	-0.4444857000000001	3.75265
269	6.5344	1.3932	4.152	0.0755	-0.431	Oc1cccc2cc(F)ccc12	c1ccc2ccccc2c1	-6.8800144	-0.5278172	3.9506
8712	6.525	1.3894	4.09	0.1078	-0.41700000000000004	Oc1cccc2cc(F)ccc12	c1ccc2ccccc2c1	-6.869900000000001	-0.5246973999999999	3.89325
270	6.6614	1.7416	3.97	0.1168	-0.47100000000000003	Oc1cccc2cc(C(F)(F)F)ccc12	c1ccc2ccccc2c1	-7.016666400000001	-0.8138536	3.7822500000000003
8713	6.6556	1.7495	3.9539999999999997	0.1196	-0.47100000000000003	Oc1cccc2cc(C(F)(F)F)ccc12	c1ccc2ccccc2c1	-7.0104256000000005	-0.8203394999999999	3.7674499999999997
271	6.3918	1.4887	4.133	0.0808	-0.47200000000000003	Oc1cccc2c(S)cccc12	c1ccc2ccccc2c1	-6.7265768	-0.6062226999999999	3.933025
8714	5.9983	1.3514	4.007	0.0591	-0.462	Oc1cccc2c(S)cccc12	c1ccc2ccccc2c1	-6.303170800000001	-0.4934993999999998	3.8164749999999996
272	6.1414	1.2215	4.074	0.0718	-0.44799999999999995	Oc1cccc2c(O)cccc12	c1ccc2ccccc2c1	-6.457146400000001	-0.3868515	3.87845
8715	6.1483	1.2125	4.085	0.0692	-0.48	Oc1cccc2c(O)cccc12	c1ccc2ccccc2c1	-6.464570800000001	-0.3794624999999999	3.888625
273	6.5105	1.3957	4.146	0.0433	-0.428	Oc1cccc2c(F)cccc12	c1ccc2ccccc2c1	-6.854298000000001	-0.5298697	3.94505
8716	6.5019	1.3927	4.13	0.0366	-0.42	Oc1cccc2c(F)cccc12	c1ccc2ccccc2c1	-6.845044400000001	-0.5274066999999999	3.93025
274	6.706	1.8204	3.9419999999999997	0.1469	-0.469	Oc1cccc2c(C(F)(F)F)cccc12	c1ccc2ccccc2c1	-7.064656000000001	-0.8785484	3.75635
8717	6.7006	1.8299	3.8789999999999996	0.1434	-0.47200000000000003	Oc1cccc2c(C(F)(F)F)cccc12	c1ccc2ccccc2c1	-7.058845600000001	-0.8863479	3.698075
275	6.3584	1.5199	3.8960000000000004	0.1109	-0.456	Oc1ccc2ccccc2c1S	c1ccc2ccccc2c1	-6.6906384	-0.6318379	3.7138000000000004
8718	6.364	1.5201	3.8989999999999996	0.1097	-0.456	Oc1ccc2ccccc2c1S	c1ccc2ccccc2c1	-6.696664	-0.6320020999999999	3.7165749999999997
276	6.181	1.3561	3.763	0.1173	-0.44	Oc1ccc2ccccc2c1O	c1ccc2ccccc2c1	-6.4997560000000005	-0.4973580999999999	3.590775
8719	6.1806	1.3558	3.764	0.1174	-0.441	Oc1ccc2ccccc2c1O	c1ccc2ccccc2c1	-6.499325600000001	-0.49711179999999977	3.5917
277	6.648	1.4747	4.008	0.0627	-0.368	Oc1ccc2ccccc2c1F	c1ccc2ccccc2c1	-7.002248000000001	-0.5947286999999998	3.8174
8720	6.6475	1.4751	4.006	0.0629	-0.36700000000000005	Oc1ccc2ccccc2c1F	c1ccc2ccccc2c1	-7.001710000000001	-0.5950570999999999	3.8155500000000004
278	6.8954	1.8417	3.9960000000000004	0.0676	-0.578	Oc1ccc2ccccc2c1C(F)(F)F	c1ccc2ccccc2c1	-7.268450400000001	-0.8960356999999998	3.8063000000000002
8721	6.9081	1.8517	4.015	0.0671	-0.373	Oc1ccc2ccccc2c1C(F)(F)F	c1ccc2ccccc2c1	-7.282115600000001	-0.9042456999999998	3.8238749999999997
279	6.4976	1.3094	4.03	0.0647	-0.402	Oc1ccc2ccccc2c1	c1ccc2ccccc2c1	-6.840417600000001	-0.4590173999999999	3.83775
8722	6.759	1.3901	4.199	0.0076	-0.40700000000000003	Oc1ccc2ccccc2c1	c1ccc2ccccc2c1	-7.121684000000001	-0.5252720999999999	3.994075
280	6.0682	1.4138	3.86	0.1401	-0.49200000000000005	Oc1ccc2cccc(S)c2c1	c1ccc2ccccc2c1	-6.378383200000001	-0.5447297999999999	3.6805
8723	6.0494	1.4313	3.844	0.1358	-0.46399999999999997	Oc1ccc2cccc(S)c2c1	c1ccc2ccccc2c1	-6.358154400000001	-0.5590973	3.6656999999999997
281	6.4088	1.3316	4.091	0.0275	-0.469	Oc1ccc2cccc(O)c2c1	c1ccc2ccccc2c1	-6.744868800000001	-0.4772435999999999	3.894175
8724	6.2039	1.2554	3.94	0.0808	-0.45899999999999996	Oc1ccc2cccc(O)c2c1	c1ccc2ccccc2c1	-6.5243964000000005	-0.41468340000000004	3.7545
282	6.6236	1.4301	4.012	0.0606	-0.41200000000000003	Oc1ccc2cccc(F)c2c1	c1ccc2ccccc2c1	-6.975993600000001	-0.5581120999999999	3.8210999999999995
8725	6.6152	1.4527	3.995	0.0633	-0.46	Oc1ccc2cccc(F)c2c1	c1ccc2ccccc2c1	-6.9669552	-0.5766667	3.805375
283	6.8462	1.8301	3.9160000000000004	0.1007	-0.44799999999999995	Oc1ccc2cccc(C(F)(F)F)c2c1	c1ccc2ccccc2c1	-7.2155112	-0.8865120999999999	3.7323000000000004
8726	6.8326	1.8839	3.897	0.0993	-0.523	Oc1ccc2cccc(C(F)(F)F)c2c1	c1ccc2ccccc2c1	-7.200877600000001	-0.9306818999999998	3.714725
284	6.2671	1.3771	3.931	0.0469	-0.484	Oc1ccc2ccc(S)cc2c1	c1ccc2ccccc2c1	-6.592399600000001	-0.5145991	3.746175
8727	6.2596	1.3649	3.931	0.0561	-0.48700000000000004	Oc1ccc2ccc(S)cc2c1	c1ccc2ccccc2c1	-6.5843296	-0.5045828999999998	3.746175
285	6.5813	1.3811	4.025	0.0453	-0.488	Oc1ccc2ccc(O)cc2c1	c1ccc2ccccc2c1	-6.9304788	-0.5178831	3.8331250000000003
8728	6.5806	1.3816	4.025	0.0455	-0.489	Oc1ccc2ccc(O)cc2c1	c1ccc2ccccc2c1	-6.9297256	-0.5182935999999999	3.8331250000000003
286	6.6798	1.4347	4.053	0.0557	-0.43	Oc1ccc2ccc(F)cc2c1	c1ccc2ccccc2c1	-7.036464800000001	-0.5618887	3.859025
8729	6.6735	1.4505	4.038	0.0551	-0.444	Oc1ccc2ccc(F)cc2c1	c1ccc2ccccc2c1	-7.029686000000001	-0.5748604999999999	3.8451500000000003
287	6.788	1.7902	3.884	0.0775	-0.502	Oc1ccc2ccc(C(F)(F)F)cc2c1	c1ccc2ccccc2c1	-7.152888000000001	-0.8537541999999999	3.7027
8730	6.7924	1.7817	3.89	0.078	-0.501	Oc1ccc2ccc(C(F)(F)F)cc2c1	c1ccc2ccccc2c1	-7.1576224	-0.8467756999999999	3.70825
288	6.0614	1.3549	3.7260000000000004	0.1075	-0.48200000000000004	Oc1ccc2cc(S)ccc2c1	c1ccc2ccccc2c1	-6.3710664	-0.4963729	3.5565500000000005
8731	6.0611	1.3555	3.725	0.1078	-0.483	Oc1ccc2cc(S)ccc2c1	c1ccc2ccccc2c1	-6.3707436	-0.49686549999999985	3.555625
289	6.2095	1.2974	3.8169999999999997	0.1141	-0.478	Oc1ccc2cc(O)ccc2c1	c1ccc2ccccc2c1	-6.530422000000001	-0.44916539999999994	3.6407249999999998
8732	6.4774	1.3899	3.955	0.0728	-0.495	Oc1ccc2cc(O)ccc2c1	c1ccc2ccccc2c1	-6.818682400000001	-0.5251079	3.7683750000000003
290	6.611	1.4545	3.975	0.0821	-0.435	Oc1ccc2cc(F)ccc2c1	c1ccc2ccccc2c1	-6.962436	-0.5781445	3.786875
8733	6.6115	1.4551	3.975	0.082	-0.434	Oc1ccc2cc(F)ccc2c1	c1ccc2ccccc2c1	-6.962974000000001	-0.5786371	3.786875
291	6.8051	1.7584	4.01	0.0535	-0.493	Oc1ccc2cc(C(F)(F)F)ccc2c1	c1ccc2ccccc2c1	-7.171287600000001	-0.8276464	3.81925
8734	6.8154	1.7477	4.016	0.0494	-0.49200000000000005	Oc1ccc2cc(C(F)(F)F)ccc2c1	c1ccc2ccccc2c1	-7.182370400000001	-0.8188616999999999	3.8248
292	6.1209	1.4028	3.977	0.0945	-0.478	Oc1ccc2c(S)cccc2c1	c1ccc2ccccc2c1	-6.435088400000001	-0.5356987999999999	3.788725
8735	6.122	1.4025	3.978	0.0937	-0.478	Oc1ccc2c(S)cccc2c1	c1ccc2ccccc2c1	-6.436272000000001	-0.5354525	3.7896500000000004
293	6.2558	1.2468	3.9939999999999998	0.068	-0.46399999999999997	Oc1ccc2c(O)cccc2c1	c1ccc2ccccc2c1	-6.5802408	-0.40762279999999984	3.8044499999999997
8736	6.2702	1.2517	4.026	0.0522	-0.486	Oc1ccc2c(O)cccc2c1	c1ccc2ccccc2c1	-6.595735200000001	-0.4116456999999999	3.83405
294	6.633	1.4554	4.0280000000000005	0.0547	-0.426	Oc1ccc2c(F)cccc2c1	c1ccc2ccccc2c1	-6.986108000000001	-0.5788833999999999	3.8359000000000005
8737	6.6401	1.4495	4.041	0.0534	-0.433	Oc1ccc2c(F)cccc2c1	c1ccc2ccccc2c1	-6.993747600000001	-0.5740394999999999	3.8479250000000005
295	6.8451	1.8585	3.937	0.0881	-0.486	Oc1ccc2c(C(F)(F)F)cccc2c1	c1ccc2ccccc2c1	-7.214327600000001	-0.9098285	3.751725
8738	6.8446	1.8595	3.937	0.0884	-0.48700000000000004	Oc1ccc2c(C(F)(F)F)cccc2c1	c1ccc2ccccc2c1	-7.2137896	-0.9106494999999998	3.751725
296	5.9398	1.3558	3.7489999999999997	0.2084	-0.474	Oc1ccc(S)c2ccccc12	c1ccc2ccccc2c1	-6.240224800000001	-0.49711179999999977	3.577825
8739	5.9284	1.3301	3.675	0.1969	-0.46299999999999997	Oc1ccc(S)c2ccccc12	c1ccc2ccccc2c1	-6.2279584	-0.47601210000000005	3.509375
297	6.0524	1.2508	3.858	0.1538	-0.496	Oc1ccc(O)c2ccccc12	c1ccc2ccccc2c1	-6.3613824	-0.4109067999999999	3.67865
8740	6.0527	1.2509	3.858	0.1539	-0.49700000000000005	Oc1ccc(O)c2ccccc12	c1ccc2ccccc2c1	-6.3617052	-0.4109888999999999	3.67865
298	6.5012	1.4106	4.112	0.089	-0.418	Oc1ccc(F)c2ccccc12	c1ccc2ccccc2c1	-6.844291200000001	-0.5421026000000001	3.9136
8741	6.5064	1.4032	4.147	0.0367	-0.431	Oc1ccc(F)c2ccccc12	c1ccc2ccccc2c1	-6.849886400000001	-0.5360272	3.9459750000000002
299	6.761	1.8174	4.19	0.0067	-0.47700000000000004	Oc1ccc(C(F)(F)F)c2ccccc12	c1ccc2ccccc2c1	-7.123836000000001	-0.8760853999999999	3.9857500000000003
8742	6.761	1.8172	4.191	0.0066	-0.478	Oc1ccc(C(F)(F)F)c2ccccc12	c1ccc2ccccc2c1	-7.123836000000001	-0.8759212	3.986675
300	6.3336	1.3593	3.9219999999999997	0.0811	-0.474	Oc1cc2ccccc2cc1S	c1ccc2ccccc2c1	-6.6639536	-0.49998529999999997	3.73785
8743	6.3324	1.3599	3.92	0.0814	-0.473	Oc1cc2ccccc2cc1S	c1ccc2ccccc2c1	-6.6626624	-0.5004779	3.7359999999999998
301	6.5112	1.3454	4.023	0.0542	-0.451	Oc1cc2ccccc2cc1O	c1ccc2ccccc2c1	-6.8550512	-0.4885733999999998	3.8312749999999998
8744	6.5108	1.3454	4.023	0.0542	-0.45	Oc1cc2ccccc2cc1O	c1ccc2ccccc2c1	-6.8546208	-0.4885733999999998	3.8312749999999998
302	6.7169	1.4485	4.073	0.0564	-0.361	Oc1cc2ccccc2cc1F	c1ccc2ccccc2c1	-7.0763844	-0.5732185	3.8775250000000003
8745	6.7173	1.4485	4.073	0.0564	-0.36200000000000004	Oc1cc2ccccc2cc1F	c1ccc2ccccc2c1	-7.0768148	-0.5732185	3.8775250000000003
303	6.8096	1.8129	3.9210000000000003	0.0859	-0.384	Oc1cc2ccccc2cc1C(F)(F)F	c1ccc2ccccc2c1	-7.1761296	-0.8723909	3.7369250000000003
8746	6.8094	1.8124	3.9210000000000003	0.086	-0.384	Oc1cc2ccccc2cc1C(F)(F)F	c1ccc2ccccc2c1	-7.175914400000001	-0.8719803999999999	3.7369250000000003
304	6.1363	1.2912	3.8989999999999996	0.0431	-0.48200000000000004	Oc1cc(S)cc2ccccc12	c1ccc2ccccc2c1	-6.451658800000001	-0.4440751999999998	3.7165749999999997
8747	6.1088	1.308	3.878	0.0469	-0.501	Oc1cc(S)cc2ccccc12	c1ccc2ccccc2c1	-6.4220688	-0.45786800000000005	3.69715
305	6.1191	1.4167	3.8489999999999998	0.1452	-0.48100000000000004	Oc1cc(S)c2ccccc2c1	c1ccc2ccccc2c1	-6.433151600000001	-0.5471107000000001	3.6703249999999996
8748	6.1312	1.4046	3.861	0.1471	-0.46399999999999997	Oc1cc(S)c2ccccc2c1	c1ccc2ccccc2c1	-6.4461712	-0.5371765999999999	3.6814250000000004
306	6.2728	1.269	3.9419999999999997	0.0759	-0.486	Oc1cc(O)c2ccccc2c1	c1ccc2ccccc2c1	-6.598532800000001	-0.4258489999999998	3.75635
8749	6.2732	1.2687	3.9419999999999997	0.0756	-0.486	Oc1cc(O)c2ccccc2c1	c1ccc2ccccc2c1	-6.598963200000001	-0.4256026999999999	3.75635
307	6.5592	1.3785	4.151	0.0292	-0.42700000000000005	Oc1cc(F)cc2ccccc12	c1ccc2ccccc2c1	-6.9066992	-0.5157485	3.949675
8750	6.5598	1.3784	4.151	0.0291	-0.426	Oc1cc(F)cc2ccccc12	c1ccc2ccccc2c1	-6.907344800000001	-0.5156664000000001	3.949675
308	6.6342	1.4565	4.025	0.0565	-0.431	Oc1cc(F)c2ccccc2c1	c1ccc2ccccc2c1	-6.9873992000000005	-0.5797864999999999	3.8331250000000003
8751	6.6248	1.4538	4.004	0.059	-0.41	Oc1cc(F)c2ccccc2c1	c1ccc2ccccc2c1	-6.9772848000000005	-0.5775697999999999	3.8137
309	6.717	1.7946	4.09	0.0649	-0.486	Oc1cc(C(F)(F)F)cc2ccccc12	c1ccc2ccccc2c1	-7.076492	-0.8573665999999999	3.89325
8752	6.7256	1.7657	4.112	0.0502	-0.46	Oc1cc(C(F)(F)F)cc2ccccc12	c1ccc2ccccc2c1	-7.085745600000001	-0.8336396999999999	3.9136
310	6.8254	1.9352	3.96	0.0925	-0.479	Oc1cc(C(F)(F)F)c2ccccc2c1	c1ccc2ccccc2c1	-7.193130400000001	-0.9727992	3.773
8753	6.8261	1.9347	3.9610000000000003	0.0921	-0.48	Oc1cc(C(F)(F)F)c2ccccc2c1	c1ccc2ccccc2c1	-7.193883600000001	-0.9723886999999999	3.773925
311	6.0966	1.3067	3.846	0.0715	-0.475	Oc1c(S)ccc2ccccc12	c1ccc2ccccc2c1	-6.4089416	-0.45680069999999995	3.6675500000000003
8754	6.1298	1.3122	3.884	0.0687	-0.47600000000000003	Oc1c(S)ccc2ccccc12	c1ccc2ccccc2c1	-6.444664800000001	-0.46131620000000007	3.7027
312	6.5473	1.3952	4.112	0.0697	-0.49700000000000005	Oc1c(F)ccc2ccccc12	c1ccc2ccccc2c1	-6.893894800000001	-0.5294591999999999	3.9136
8755	6.5472	1.3951	4.112	0.0704	-0.498	Oc1c(F)ccc2ccccc12	c1ccc2ccccc2c1	-6.893787200000001	-0.5293770999999999	3.9136
313	6.7472	1.7157	4.124	0.0394	-0.5579999999999999	Oc1c(C(F)(F)F)ccc2ccccc12	c1ccc2ccccc2c1	-7.108987200000001	-0.7925896999999998	3.9246999999999996
8756	6.7468	1.7147	4.127	0.0396	-0.557	Oc1c(C(F)(F)F)ccc2ccccc12	c1ccc2ccccc2c1	-7.1085568000000015	-0.7917686999999999	3.927475
314	7.3331	2.7879	3.5210000000000004	0.1929	-0.473	O=[N+]([O-])c1cccc2ccccc12	c1ccc2ccccc2c1	-7.739415600000001	-1.6728658999999997	3.366925
8757	7.3327	2.7868	3.5210000000000004	0.1929	-0.47200000000000003	O=[N+]([O-])c1cccc2ccccc12	c1ccc2ccccc2c1	-7.738985200000001	-1.6719627999999997	3.366925
315	7.8337	3.2419	3.812	0.2464	-0.745	O=[N+]([O-])c1cccc2cccc([N+](=O)[O-])c12	c1ccc2ccccc2c1	-8.278061200000002	-2.0455998999999996	3.6361
8758	7.8336	3.2405	3.8139999999999996	0.2467	-0.745	O=[N+]([O-])c1cccc2cccc([N+](=O)[O-])c12	c1ccc2ccccc2c1	-8.2779536	-2.0444504999999995	3.6379499999999996
316	6.6348	2.6566	2.7969999999999997	0.0683	-0.6	O=[N+]([O-])c1cccc2cccc(S)c12	c1ccc2ccccc2c1	-6.988044800000001	-1.5650686	2.6972249999999995
8759	6.6797	2.7559	2.6660000000000004	0.0678	-0.518	O=[N+]([O-])c1cccc2cccc(S)c12	c1ccc2ccccc2c1	-7.036357200000001	-1.6465938999999996	2.5760500000000004
317	7.5745	2.9126	3.6430000000000002	0.0987	-1.001	O=[N+]([O-])c1cccc2cccc(S(=O)(=O)O)c12	c1ccc2ccccc2c1	-7.999162	-1.7752445999999997	3.479775
8760	7.576	2.9164	3.642	0.0993	-1.002	O=[N+]([O-])c1cccc2cccc(S(=O)(=O)O)c12	c1ccc2ccccc2c1	-8.000776	-1.7783643999999996	3.47885
318	6.8411	2.492	3.114	0.0862	-0.624	O=[N+]([O-])c1cccc2cccc(O)c12	c1ccc2ccccc2c1	-7.2100236	-1.429932	2.99045
8761	6.8396	2.4772	3.1210000000000004	0.0839	-0.623	O=[N+]([O-])c1cccc2cccc(O)c12	c1ccc2ccccc2c1	-7.2084096	-1.4177811999999999	2.9969250000000005
319	7.3608	2.6872	3.573	0.1509	-0.578	O=[N+]([O-])c1cccc2cccc(F)c12	c1ccc2ccccc2c1	-7.769220800000001	-1.5901911999999996	3.415025
8762	7.3611	2.6871	3.573	0.1507	-0.579	O=[N+]([O-])c1cccc2cccc(F)c12	c1ccc2ccccc2c1	-7.769543600000001	-1.5901090999999998	3.415025
320	7.6222	2.9228	3.73	0.1868	-0.659	O=[N+]([O-])c1cccc2cccc(C(F)(F)F)c12	c1ccc2ccccc2c1	-8.050487200000001	-1.7836187999999997	3.56025
8763	7.6223	2.9206	3.7319999999999998	0.1866	-0.659	O=[N+]([O-])c1cccc2cccc(C(F)(F)F)c12	c1ccc2ccccc2c1	-8.0505948	-1.7818125999999999	3.5620999999999996
321	6.7392	2.8513	3.0639999999999996	0.2081	-0.618	O=[N+]([O-])c1cccc2ccc(S)cc12	c1ccc2ccccc2c1	-7.100379200000001	-1.7249173	2.9441999999999995
8764	6.7666	2.8351	3.073	0.2166	-0.555	O=[N+]([O-])c1cccc2ccc(S)cc12	c1ccc2ccccc2c1	-7.129861600000001	-1.7116170999999998	2.952525
322	7.6347	3.0738	3.676	0.0618	-0.843	O=[N+]([O-])c1cccc2ccc(S(=O)(=O)O)cc12	c1ccc2ccccc2c1	-8.0639372	-1.9075897999999998	3.5103
8765	7.6357	3.0678	3.737	0.1673	-0.835	O=[N+]([O-])c1cccc2ccc(S(=O)(=O)O)cc12	c1ccc2ccccc2c1	-8.065013200000001	-1.9026638	3.566725
323	7.0622	2.7413	3.179	0.2019	-0.504	O=[N+]([O-])c1cccc2ccc(O)cc12	c1ccc2ccccc2c1	-7.4479272000000005	-1.6346072999999994	3.050575
8766	7.0496	2.777	3.175	0.204	-0.61	O=[N+]([O-])c1cccc2ccc(O)cc12	c1ccc2ccccc2c1	-7.4343696	-1.663917	3.046875
324	7.4848	2.9005	3.585	0.2134	-0.506	O=[N+]([O-])c1cccc2ccc(F)cc12	c1ccc2ccccc2c1	-7.902644800000001	-1.7653105	3.426125
8767	7.4852	2.9021	3.5839999999999996	0.2136	-0.506	O=[N+]([O-])c1cccc2ccc(F)cc12	c1ccc2ccccc2c1	-7.9030752	-1.7666240999999996	3.4252
325	7.668	3.0023	3.7030000000000003	0.1958	-0.564	O=[N+]([O-])c1cccc2ccc(C(F)(F)F)cc12	c1ccc2ccccc2c1	-8.099768000000001	-1.8488882999999996	3.5352750000000004
8768	7.6787	2.9868	3.714	0.1936	-0.5589999999999999	O=[N+]([O-])c1cccc2ccc(C(F)(F)F)cc12	c1ccc2ccccc2c1	-8.1112812	-1.8361627999999999	3.54545
326	6.7006	2.8035	3.1039999999999996	0.0968	-0.563	O=[N+]([O-])c1cccc2cc(S)ccc12	c1ccc2ccccc2c1	-7.058845600000001	-1.6856735	2.9812
8769	6.6995	2.804	3.1010000000000004	0.0968	-0.563	O=[N+]([O-])c1cccc2cc(S)ccc12	c1ccc2ccccc2c1	-7.0576620000000005	-1.6860839999999997	2.9784250000000005
327	7.6302	2.9815	3.72	0.2061	-0.7509999999999999	O=[N+]([O-])c1cccc2cc(S(=O)(=O)O)ccc12	c1ccc2ccccc2c1	-8.059095200000002	-1.8318114999999997	3.551
8770	7.6318	2.9882	3.718	0.2063	-0.75	O=[N+]([O-])c1cccc2cc(S(=O)(=O)O)ccc12	c1ccc2ccccc2c1	-8.060816800000001	-1.8373121999999995	3.54915
328	7.0279	2.7583	3.219	0.1228	-0.555	O=[N+]([O-])c1cccc2cc(O)ccc12	c1ccc2ccccc2c1	-7.411020400000001	-1.6485642999999999	3.0875749999999997
8771	7.02	2.7649	3.195	0.1262	-0.524	O=[N+]([O-])c1cccc2cc(O)ccc12	c1ccc2ccccc2c1	-7.40252	-1.6539828999999995	3.065375
329	7.4789	2.8869	3.5860000000000003	0.1791	-0.47	O=[N+]([O-])c1cccc2cc(F)ccc12	c1ccc2ccccc2c1	-7.896296400000001	-1.7541448999999996	3.4270500000000004
8772	7.478	2.8831	3.588	0.1789	-0.469	O=[N+]([O-])c1cccc2cc(F)ccc12	c1ccc2ccccc2c1	-7.895328000000001	-1.7510251000000001	3.4289
330	7.6742	2.9728	3.715	0.2096	-0.521	O=[N+]([O-])c1cccc2cc(C(F)(F)F)ccc12	c1ccc2ccccc2c1	-8.1064392	-1.8246687999999995	3.546375
8773	7.6742	2.9762	3.714	0.2101	-0.521	O=[N+]([O-])c1cccc2cc(C(F)(F)F)ccc12	c1ccc2ccccc2c1	-8.1064392	-1.8274601999999995	3.54545
331	7.9075	3.4768	3.647	0.3182	-0.486	O=[N+]([O-])c1cccc2c([N+](=O)[O-])cccc12	c1ccc2ccccc2c1	-8.357470000000001	-2.2384527999999997	3.483475
8774	7.9256	3.4541	3.71	0.3501	-0.484	O=[N+]([O-])c1cccc2c([N+](=O)[O-])cccc12	c1ccc2ccccc2c1	-8.3769456	-2.2198160999999996	3.54175
332	6.5943	2.821	2.895	0.2061	-0.578	O=[N+]([O-])c1cccc2c(S)cccc12	c1ccc2ccccc2c1	-6.9444668	-1.7000409999999997	2.787875
8775	6.6239	2.8426	2.9	0.2073	-0.568	O=[N+]([O-])c1cccc2c(S)cccc12	c1ccc2ccccc2c1	-6.976316400000001	-1.7177745999999998	2.7925
333	7.6744	3.0234	3.6630000000000003	0.2243	-0.657	O=[N+]([O-])c1cccc2c(S(=O)(=O)O)cccc12	c1ccc2ccccc2c1	-8.106654400000002	-1.8662113999999996	3.4982750000000005
8776	7.6715	3.0142	3.6639999999999997	0.2193	-0.66	O=[N+]([O-])c1cccc2c(S(=O)(=O)O)cccc12	c1ccc2ccccc2c1	-8.103534000000002	-1.8586581999999998	3.4991999999999996
334	6.8875	2.7418	3.0	0.1624	-0.535	O=[N+]([O-])c1cccc2c(O)cccc12	c1ccc2ccccc2c1	-7.259950000000001	-1.6350178	2.8850000000000002
8777	6.8962	2.7676	3.036	0.1746	-0.53	O=[N+]([O-])c1cccc2c(O)cccc12	c1ccc2ccccc2c1	-7.269311200000001	-1.6561995999999994	2.9183
335	7.4269	2.898	3.491	0.201	-0.447	O=[N+]([O-])c1cccc2c(F)cccc12	c1ccc2ccccc2c1	-7.8403444	-1.763258	3.339175
8778	7.4263	2.8969	3.491	0.2011	-0.446	O=[N+]([O-])c1cccc2c(F)cccc12	c1ccc2ccccc2c1	-7.839698800000001	-1.7623548999999996	3.339175
336	7.718	3.0067	3.72	0.2095	-0.475	O=[N+]([O-])c1cccc2c(C(F)(F)F)cccc12	c1ccc2ccccc2c1	-8.153568	-1.8525006999999998	3.551
8779	7.7181	3.0091	3.718	0.2099	-0.474	O=[N+]([O-])c1cccc2c(C(F)(F)F)cccc12	c1ccc2ccccc2c1	-8.1536756	-1.8544711	3.54915
337	7.7516	3.356	3.491	0.0849	-0.623	O=[N+]([O-])c1ccc2ccccc2c1[N+](=O)[O-]	c1ccc2ccccc2c1	-8.1897216	-2.1392759999999997	3.339175
8780	7.752	3.3505	3.498	0.0839	-0.619	O=[N+]([O-])c1ccc2ccccc2c1[N+](=O)[O-]	c1ccc2ccccc2c1	-8.190152000000001	-2.1347604999999996	3.34565
338	7.5547	3.187	3.5210000000000004	0.0844	-0.605	O=[N+]([O-])c1ccc2ccccc2c1S(=O)(=O)O	c1ccc2ccccc2c1	-7.977857200000001	-2.0005269999999995	3.366925
8781	7.5405	3.0821	3.657	0.0742	-0.674	O=[N+]([O-])c1ccc2ccccc2c1S(=O)(=O)O	c1ccc2ccccc2c1	-7.962578000000001	-1.9144040999999996	3.492725
339	6.7721	2.8543	3.219	0.1937	-0.632	O=[N+]([O-])c1ccc2ccccc2c1S	c1ccc2ccccc2c1	-7.1357796	-1.7273802999999996	3.0875749999999997
8782	6.7723	2.8575	3.222	0.194	-0.632	O=[N+]([O-])c1ccc2ccccc2c1S	c1ccc2ccccc2c1	-7.1359948000000015	-1.7300074999999997	3.09035
340	7.0469	2.8101	3.324	0.2174	-0.419	O=[N+]([O-])c1ccc2ccccc2c1O	c1ccc2ccccc2c1	-7.4314644	-1.6910920999999997	3.1847
8783	7.0473	2.8091	3.325	0.2174	-0.419	O=[N+]([O-])c1ccc2ccccc2c1O	c1ccc2ccccc2c1	-7.4318948	-1.6902711	3.1856250000000004
341	7.3882	2.8716	3.5189999999999997	0.1151	-0.5379999999999999	O=[N+]([O-])c1ccc2ccccc2c1F	c1ccc2ccccc2c1	-7.798703200000001	-1.7415835999999998	3.3650749999999996
8784	7.3882	2.8714	3.5189999999999997	0.1153	-0.5379999999999999	O=[N+]([O-])c1ccc2ccccc2c1F	c1ccc2ccccc2c1	-7.798703200000001	-1.7414193999999998	3.3650749999999996
342	7.5589	2.8992	3.675	0.0578	-0.5579999999999999	O=[N+]([O-])c1ccc2ccccc2c1C(F)(F)F	c1ccc2ccccc2c1	-7.9823764000000015	-1.7642431999999997	3.509375
8785	7.5584	2.8938	3.679	0.0572	-0.557	O=[N+]([O-])c1ccc2ccccc2c1C(F)(F)F	c1ccc2ccccc2c1	-7.981838400000001	-1.7598097999999998	3.5130749999999997
343	7.2818	2.7714	3.485	0.0852	-0.479	O=[N+]([O-])c1ccc2ccccc2c1	c1ccc2ccccc2c1	-7.684216800000001	-1.6593193999999998	3.333625
8786	7.2818	2.7707	3.486	0.0852	-0.478	O=[N+]([O-])c1ccc2ccccc2c1	c1ccc2ccccc2c1	-7.684216800000001	-1.6587446999999997	3.33455
344	7.8817	3.5282	3.556	0.1241	-0.612	O=[N+]([O-])c1ccc2cccc([N+](=O)[O-])c2c1	c1ccc2ccccc2c1	-8.329709200000002	-2.2806521999999996	3.3993
8787	7.8827	3.5326	3.555	0.1247	-0.614	O=[N+]([O-])c1ccc2cccc([N+](=O)[O-])c2c1	c1ccc2ccccc2c1	-8.330785200000001	-2.2842645999999998	3.398375
345	6.5836	2.8408	2.9589999999999996	0.193	-0.552	O=[N+]([O-])c1ccc2cccc(S)c2c1	c1ccc2ccccc2c1	-6.9329536	-1.7162967999999998	2.847075
8788	6.583	2.841	2.9589999999999996	0.193	-0.551	O=[N+]([O-])c1ccc2cccc(S)c2c1	c1ccc2ccccc2c1	-6.932308000000001	-1.7164609999999998	2.847075
346	7.6229	3.0295	3.677	0.0897	-0.8170000000000001	O=[N+]([O-])c1ccc2cccc(S(=O)(=O)O)c2c1	c1ccc2ccccc2c1	-8.051240400000001	-1.8712195	3.511225
8789	7.6447	3.0936	3.661	0.0866	-0.812	O=[N+]([O-])c1ccc2cccc(S(=O)(=O)O)c2c1	c1ccc2ccccc2c1	-8.074697200000001	-1.9238455999999995	3.496425
347	6.8589	2.7541	3.2319999999999998	0.1754	-0.584	O=[N+]([O-])c1ccc2cccc(O)c2c1	c1ccc2ccccc2c1	-7.229176400000001	-1.6451161	3.0995999999999997
8790	6.8523	2.7357	3.1519999999999997	0.1638	-0.493	O=[N+]([O-])c1ccc2cccc(O)c2c1	c1ccc2ccccc2c1	-7.222074800000001	-1.6300096999999996	3.0256
348	7.3714	2.8731	3.516	0.1088	-0.502	O=[N+]([O-])c1ccc2cccc(F)c2c1	c1ccc2ccccc2c1	-7.780626400000001	-1.7428150999999996	3.3623
8791	7.3714	2.8734	3.516	0.1088	-0.501	O=[N+]([O-])c1ccc2cccc(F)c2c1	c1ccc2ccccc2c1	-7.780626400000001	-1.7430613999999998	3.3623
349	7.6605	3.0006	3.627	0.0699	-0.563	O=[N+]([O-])c1ccc2cccc(C(F)(F)F)c2c1	c1ccc2ccccc2c1	-8.091698000000001	-1.8474925999999998	3.464975
8792	7.6605	2.9996	3.628	0.0697	-0.562	O=[N+]([O-])c1ccc2cccc(C(F)(F)F)c2c1	c1ccc2ccccc2c1	-8.091698000000001	-1.8466715999999996	3.4659
350	7.827	3.2979	3.6660000000000004	0.0729	-0.575	O=[N+]([O-])c1ccc2ccc([N+](=O)[O-])cc2c1	c1ccc2ccccc2c1	-8.270852000000001	-2.0915758999999996	3.50105
8793	7.8274	3.2981	3.6660000000000004	0.0728	-0.575	O=[N+]([O-])c1ccc2ccc([N+](=O)[O-])cc2c1	c1ccc2ccccc2c1	-8.2712824	-2.0917400999999995	3.50105
351	6.6575	2.7866	3.005	0.0357	-0.593	O=[N+]([O-])c1ccc2ccc(S)cc2c1	c1ccc2ccccc2c1	-7.01247	-1.6717985999999998	2.889625
8794	6.6574	2.786	3.005	0.0358	-0.593	O=[N+]([O-])c1ccc2ccc(S)cc2c1	c1ccc2ccccc2c1	-7.012362400000001	-1.671306	2.889625
352	7.5815	2.9346	3.639	0.0817	-0.7759999999999999	O=[N+]([O-])c1ccc2ccc(S(=O)(=O)O)cc2c1	c1ccc2ccccc2c1	-8.006694000000001	-1.7933065999999998	3.476075
8795	7.5784	2.9328	3.639	0.0815	-0.777	O=[N+]([O-])c1ccc2ccc(S(=O)(=O)O)cc2c1	c1ccc2ccccc2c1	-8.003358400000002	-1.7918287999999998	3.476075
353	6.9769	2.7445	3.122	0.0528	-0.541	O=[N+]([O-])c1ccc2ccc(O)cc2c1	c1ccc2ccccc2c1	-7.356144400000001	-1.6372345	2.99785
8796	6.9772	2.7442	3.123	0.0528	-0.541	O=[N+]([O-])c1ccc2ccc(O)cc2c1	c1ccc2ccccc2c1	-7.356467200000001	-1.6369881999999998	2.998775
354	7.419	2.8695	3.4960000000000004	0.0709	-0.49200000000000005	O=[N+]([O-])c1ccc2ccc(F)cc2c1	c1ccc2ccccc2c1	-7.831844	-1.7398594999999997	3.3438000000000003
8797	7.4193	2.8706	3.495	0.0707	-0.491	O=[N+]([O-])c1ccc2ccc(F)cc2c1	c1ccc2ccccc2c1	-7.8321668	-1.7407625999999996	3.3428750000000003
355	7.621	2.9425	3.642	0.0768	-0.545	O=[N+]([O-])c1ccc2ccc(C(F)(F)F)cc2c1	c1ccc2ccccc2c1	-8.049196000000002	-1.7997924999999997	3.47885
8798	7.6153	2.9434	3.64	0.077	-0.546	O=[N+]([O-])c1ccc2ccc(C(F)(F)F)cc2c1	c1ccc2ccccc2c1	-8.043062800000001	-1.8005313999999997	3.4770000000000003
356	7.8197	3.5522	3.412	0.113	-0.5579999999999999	O=[N+]([O-])c1ccc2cc([N+](=O)[O-])ccc2c1	c1ccc2ccccc2c1	-8.262997200000001	-2.3003562	3.2661
8799	7.8195	3.5527	3.412	0.1133	-0.5589999999999999	O=[N+]([O-])c1ccc2cc([N+](=O)[O-])ccc2c1	c1ccc2ccccc2c1	-8.262782	-2.3007667	3.2661
357	6.7185	2.796	3.497	0.3537	-0.611	O=[N+]([O-])c1ccc2cc(S)ccc2c1	c1ccc2ccccc2c1	-7.078106	-1.6795159999999996	3.344725
8800	6.6954	2.8017	3.472	0.3663	-0.612	O=[N+]([O-])c1ccc2cc(S)ccc2c1	c1ccc2ccccc2c1	-7.0532504000000005	-1.6841956999999996	3.3216
358	7.5712	3.0671	3.6239999999999997	0.0817	-0.762	O=[N+]([O-])c1ccc2cc(S(=O)(=O)O)ccc2c1	c1ccc2ccccc2c1	-7.995611200000001	-1.9020890999999995	3.4621999999999997
8801	7.5714	3.0635	3.6260000000000003	0.0818	-0.7609999999999999	O=[N+]([O-])c1ccc2cc(S(=O)(=O)O)ccc2c1	c1ccc2ccccc2c1	-7.9958264	-1.8991334999999996	3.4640500000000003
359	7.0182	2.6742	3.5260000000000002	0.1755	-0.565	O=[N+]([O-])c1ccc2cc(O)ccc2c1	c1ccc2ccccc2c1	-7.400583200000001	-1.5795181999999999	3.37155
8802	7.2945	2.8021	3.5060000000000002	0.0992	-0.5579999999999999	O=[N+]([O-])c1ccc2cc(O)ccc2c1	c1ccc2ccccc2c1	-7.697882000000001	-1.6845240999999995	3.35305
360	7.4328	2.8433	3.594	0.0897	-0.49	O=[N+]([O-])c1ccc2cc(F)ccc2c1	c1ccc2ccccc2c1	-7.846692800000001	-1.7183492999999999	3.43445
8803	7.4329	2.8429	3.594	0.0897	-0.49	O=[N+]([O-])c1ccc2cc(F)ccc2c1	c1ccc2ccccc2c1	-7.846800400000001	-1.7180209	3.43445
361	7.6171	2.977	3.582	0.0828	-0.537	O=[N+]([O-])c1ccc2cc(C(F)(F)F)ccc2c1	c1ccc2ccccc2c1	-8.0449996	-1.8281169999999998	3.42335
8804	7.6209	2.9763	3.583	0.0827	-0.537	O=[N+]([O-])c1ccc2cc(C(F)(F)F)ccc2c1	c1ccc2ccccc2c1	-8.0490884	-1.8275422999999997	3.424275
362	7.8792	3.3754	3.662	0.0698	-0.542	O=[N+]([O-])c1ccc2c([N+](=O)[O-])cccc2c1	c1ccc2ccccc2c1	-8.3270192	-2.1552033999999995	3.49735
8805	7.8791	3.3752	3.661	0.07	-0.542	O=[N+]([O-])c1ccc2c([N+](=O)[O-])cccc2c1	c1ccc2ccccc2c1	-8.3269116	-2.1550391999999996	3.496425
363	6.5732	2.8066	2.9960000000000004	0.0935	-0.5720000000000001	O=[N+]([O-])c1ccc2c(S)cccc2c1	c1ccc2ccccc2c1	-6.921763200000001	-1.6882186	2.8813000000000004
8806	6.5479	2.7991	2.97	0.0955	-0.5660000000000001	O=[N+]([O-])c1ccc2c(S)cccc2c1	c1ccc2ccccc2c1	-6.894540400000001	-1.6820610999999999	2.85725
364	7.6448	3.0039	3.594	0.0739	-0.721	O=[N+]([O-])c1ccc2c(S(=O)(=O)O)cccc2c1	c1ccc2ccccc2c1	-8.0748048	-1.8502018999999996	3.43445
8807	7.6221	2.9734	3.5869999999999997	0.0743	-0.7240000000000001	O=[N+]([O-])c1ccc2c(S(=O)(=O)O)cccc2c1	c1ccc2ccccc2c1	-8.050379600000001	-1.8251613999999998	3.427975
365	6.831	2.745	3.094	0.1104	-0.522	O=[N+]([O-])c1ccc2c(O)cccc2c1	c1ccc2ccccc2c1	-7.199156000000001	-1.637645	2.97195
8808	6.8366	2.7617	3.11	0.107	-0.545	O=[N+]([O-])c1ccc2c(O)cccc2c1	c1ccc2ccccc2c1	-7.2051816	-1.6513556999999994	2.98675
366	7.3691	2.8774	3.477	0.0966	-0.47100000000000003	O=[N+]([O-])c1ccc2c(F)cccc2c1	c1ccc2ccccc2c1	-7.778151600000001	-1.7463454	3.326225
8809	7.3683	2.8764	3.478	0.0967	-0.47	O=[N+]([O-])c1ccc2c(F)cccc2c1	c1ccc2ccccc2c1	-7.7772908	-1.7455243999999994	3.32715
367	7.6655	2.9741	3.628	0.066	-0.514	O=[N+]([O-])c1ccc2c(C(F)(F)F)cccc2c1	c1ccc2ccccc2c1	-8.097078	-1.8257360999999999	3.4659
8810	7.6656	2.9746	3.627	0.066	-0.516	O=[N+]([O-])c1ccc2c(C(F)(F)F)cccc2c1	c1ccc2ccccc2c1	-8.097185600000001	-1.8261466	3.464975
368	7.8471	3.5884	3.234	0.1766	-0.44299999999999995	O=[N+]([O-])c1ccc([N+](=O)[O-])c2ccccc12	c1ccc2ccccc2c1	-8.2924796	-2.3300764	3.10145
8811	7.8671	3.6031	3.24	0.1818	-0.445	O=[N+]([O-])c1ccc([N+](=O)[O-])c2ccccc12	c1ccc2ccccc2c1	-8.3139996	-2.3421450999999998	3.107
369	6.765	2.8662	3.41	0.4998	-0.609	O=[N+]([O-])c1ccc(S)c2ccccc12	c1ccc2ccccc2c1	-7.12814	-1.7371501999999999	3.26425
8812	6.7317	2.8829	3.392	0.5136	-0.615	O=[N+]([O-])c1ccc(S)c2ccccc12	c1ccc2ccccc2c1	-7.092309200000001	-1.7508608999999997	3.2476
370	7.6474	3.1769	3.495	0.1792	-0.627	O=[N+]([O-])c1ccc(S(=O)(=O)O)c2ccccc12	c1ccc2ccccc2c1	-8.077602400000002	-1.9922348999999997	3.3428750000000003
8813	7.6275	3.1101	3.489	0.1734	-0.626	O=[N+]([O-])c1ccc(S(=O)(=O)O)c2ccccc12	c1ccc2ccccc2c1	-8.05619	-1.9373920999999998	3.337325
371	7.0075	2.6795	3.56	0.3521	-0.5429999999999999	O=[N+]([O-])c1ccc(O)c2ccccc12	c1ccc2ccccc2c1	-7.389070000000001	-1.5838694999999996	3.403
8814	7.0156	2.6701	3.543	0.3371	-0.556	O=[N+]([O-])c1ccc(O)c2ccccc12	c1ccc2ccccc2c1	-7.397785600000001	-1.5761520999999998	3.3872750000000003
372	7.4403	2.91	3.5460000000000003	0.2232	-0.43700000000000006	O=[N+]([O-])c1ccc(F)c2ccccc12	c1ccc2ccccc2c1	-7.8547628	-1.77311	3.3900500000000005
8815	7.4396	2.9088	3.5460000000000003	0.223	-0.43700000000000006	O=[N+]([O-])c1ccc(F)c2ccccc12	c1ccc2ccccc2c1	-7.854009600000001	-1.7721247999999998	3.3900500000000005
373	7.6785	3.0597	3.498	0.155	-0.449	O=[N+]([O-])c1ccc(C(F)(F)F)c2ccccc12	c1ccc2ccccc2c1	-8.111066000000001	-1.8960136999999997	3.34565
8816	7.6785	3.0613	3.497	0.1551	-0.44799999999999995	O=[N+]([O-])c1ccc(C(F)(F)F)c2ccccc12	c1ccc2ccccc2c1	-8.111066000000001	-1.8973272999999997	3.344725
374	7.7531	3.1903	3.6460000000000004	0.0902	-0.652	O=[N+]([O-])c1cc2ccccc2cc1[N+](=O)[O-]	c1ccc2ccccc2c1	-8.1913356	-2.0032362999999997	3.4825500000000003
8817	7.7517	3.1857	3.6489999999999996	0.0897	-0.652	O=[N+]([O-])c1cc2ccccc2cc1[N+](=O)[O-]	c1ccc2ccccc2c1	-8.1898292	-1.9994597	3.4853249999999996
375	7.5183	2.766	3.7889999999999997	0.073	-0.885	O=[N+]([O-])c1cc2ccccc2cc1S(=O)(=O)O	c1ccc2ccccc2c1	-7.9386908	-1.6548859999999999	3.6148249999999997
8818	7.5296	2.8453	3.745	0.0692	-0.9109999999999999	O=[N+]([O-])c1cc2ccccc2cc1S(=O)(=O)O	c1ccc2ccccc2c1	-7.9508496000000015	-1.7199912999999998	3.574125
376	6.6878	2.8869	2.779	0.0932	-0.616	O=[N+]([O-])c1cc2ccccc2cc1S	c1ccc2ccccc2c1	-7.045072800000001	-1.7541448999999996	2.6805749999999997
8819	6.6869	2.8838	2.781	0.0932	-0.616	O=[N+]([O-])c1cc2ccccc2cc1S	c1ccc2ccccc2c1	-7.0441044	-1.7515997999999997	2.6824250000000003
377	6.9768	2.9972	2.866	0.0785	-0.41100000000000003	O=[N+]([O-])c1cc2ccccc2cc1O	c1ccc2ccccc2c1	-7.356036800000001	-1.8447011999999998	2.76105
8820	6.9761	2.9957	2.867	0.0786	-0.41100000000000003	O=[N+]([O-])c1cc2ccccc2cc1O	c1ccc2ccccc2c1	-7.355283600000001	-1.8434696999999995	2.761975
378	7.3877	2.8824	3.447	0.0711	-0.542	O=[N+]([O-])c1cc2ccccc2cc1F	c1ccc2ccccc2c1	-7.798165200000001	-1.7504503999999996	3.2984750000000003
8821	7.3872	2.8857	3.444	0.0709	-0.541	O=[N+]([O-])c1cc2ccccc2cc1F	c1ccc2ccccc2c1	-7.797627200000001	-1.7531596999999999	3.2957
379	7.5789	2.8989	3.6630000000000003	0.0867	-0.602	O=[N+]([O-])c1cc2ccccc2cc1C(F)(F)F	c1ccc2ccccc2c1	-8.0038964	-1.7639968999999995	3.4982750000000005
8822	7.5788	2.8969	3.6639999999999997	0.0868	-0.603	O=[N+]([O-])c1cc2ccccc2cc1C(F)(F)F	c1ccc2ccccc2c1	-8.0037888	-1.7623548999999996	3.4991999999999996
380	7.8474	3.4538	3.4210000000000003	0.1196	-0.511	O=[N+]([O-])c1cc([N+](=O)[O-])c2ccccc2c1	c1ccc2ccccc2c1	-8.292802400000001	-2.2195698	3.2744250000000004
8823	7.8471	3.4538	3.4210000000000003	0.1195	-0.51	O=[N+]([O-])c1cc([N+](=O)[O-])c2ccccc2c1	c1ccc2ccccc2c1	-8.2924796	-2.2195698	3.2744250000000004
381	6.7447	2.8327	3.049	0.1407	-0.586	O=[N+]([O-])c1cc(S)cc2ccccc12	c1ccc2ccccc2c1	-7.1062972	-1.7096467	2.930325
8824	6.7436	2.8281	3.054	0.1405	-0.585	O=[N+]([O-])c1cc(S)cc2ccccc12	c1ccc2ccccc2c1	-7.1051136	-1.7058700999999998	2.9349499999999997
382	6.642	2.8023	2.8369999999999997	0.1075	-0.589	O=[N+]([O-])c1cc(S)c2ccccc2c1	c1ccc2ccccc2c1	-6.995792000000001	-1.6846882999999995	2.734225
8825	6.6794	2.7888	2.864	0.1069	-0.546	O=[N+]([O-])c1cc(S)c2ccccc2c1	c1ccc2ccccc2c1	-7.036034400000001	-1.6736048000000001	2.7592
383	7.593	3.0514	3.532	0.177	-0.7290000000000001	O=[N+]([O-])c1cc(S(=O)(=O)O)cc2ccccc12	c1ccc2ccccc2c1	-8.019068	-1.8891993999999999	3.3771
8826	7.5957	3.0551	3.531	0.1776	-0.7240000000000001	O=[N+]([O-])c1cc(S(=O)(=O)O)cc2ccccc12	c1ccc2ccccc2c1	-8.021973200000001	-1.8922370999999996	3.3761750000000004
384	7.6184	3.0485	3.513	0.0881	-0.685	O=[N+]([O-])c1cc(S(=O)(=O)O)c2ccccc2c1	c1ccc2ccccc2c1	-8.046398400000001	-1.8868185	3.359525
8827	7.6038	3.0148	3.498	0.0911	-0.645	O=[N+]([O-])c1cc(S(=O)(=O)O)c2ccccc2c1	c1ccc2ccccc2c1	-8.0306888	-1.8591507999999997	3.34565
385	7.0301	2.7846	3.373	0.2287	-0.552	O=[N+]([O-])c1cc(O)cc2ccccc12	c1ccc2ccccc2c1	-7.413387600000001	-1.6701565999999999	3.2300250000000004
8828	7.0303	2.7864	3.372	0.229	-0.5529999999999999	O=[N+]([O-])c1cc(O)cc2ccccc12	c1ccc2ccccc2c1	-7.413602800000001	-1.6716343999999999	3.2291
386	6.9317	2.7227	3.009	0.1199	-0.503	O=[N+]([O-])c1cc(O)c2ccccc2c1	c1ccc2ccccc2c1	-7.307509200000001	-1.6193366999999999	2.893325
8829	6.9317	2.7211	3.01	0.1197	-0.504	O=[N+]([O-])c1cc(O)c2ccccc2c1	c1ccc2ccccc2c1	-7.307509200000001	-1.6180230999999998	2.89425
387	7.455	2.9259	3.511	0.1893	-0.44299999999999995	O=[N+]([O-])c1cc(F)cc2ccccc12	c1ccc2ccccc2c1	-7.87058	-1.7861638999999996	3.357675
8830	7.4556	2.9282	3.51	0.1898	-0.44299999999999995	O=[N+]([O-])c1cc(F)cc2ccccc12	c1ccc2ccccc2c1	-7.871225600000001	-1.7880521999999996	3.35675
388	7.3876	2.8905	3.43	0.1049	-0.457	O=[N+]([O-])c1cc(F)c2ccccc2c1	c1ccc2ccccc2c1	-7.798057600000001	-1.7571004999999995	3.28275
8831	7.3876	2.8897	3.43	0.1047	-0.456	O=[N+]([O-])c1cc(F)c2ccccc2c1	c1ccc2ccccc2c1	-7.798057600000001	-1.7564436999999997	3.28275
389	7.6478	3.0203	3.531	0.1627	-0.493	O=[N+]([O-])c1cc(C(F)(F)F)cc2ccccc12	c1ccc2ccccc2c1	-8.0780328	-1.8636662999999998	3.3761750000000004
8832	7.6476	3.0228	3.53	0.163	-0.493	O=[N+]([O-])c1cc(C(F)(F)F)cc2ccccc12	c1ccc2ccccc2c1	-8.077817600000001	-1.8657187999999998	3.37525
390	7.6469	3.0072	3.585	0.0738	-0.491	O=[N+]([O-])c1cc(C(F)(F)F)c2ccccc2c1	c1ccc2ccccc2c1	-8.077064400000001	-1.8529111999999999	3.426125
8833	7.6469	3.0074	3.585	0.0738	-0.491	O=[N+]([O-])c1cc(C(F)(F)F)c2ccccc2c1	c1ccc2ccccc2c1	-8.077064400000001	-1.8530753999999998	3.426125
391	6.9342	2.751	2.9130000000000003	0.1135	-0.489	O=[N+]([O-])c1c(S)ccc2ccccc12	c1ccc2ccccc2c1	-7.3101992000000005	-1.6425709999999998	2.8045250000000004
8834	6.9525	2.9138	3.201	0.1739	-0.642	O=[N+]([O-])c1c(S)ccc2ccccc12	c1ccc2ccccc2c1	-7.329890000000001	-1.7762297999999999	3.070925
392	7.5516	2.9927	3.5610000000000004	0.0756	-0.677	O=[N+]([O-])c1c(S(=O)(=O)O)ccc2ccccc12	c1ccc2ccccc2c1	-7.974521600000001	-1.8410066999999999	3.4039250000000005
8835	7.5173	2.8332	3.7430000000000003	0.0941	-0.8740000000000001	O=[N+]([O-])c1c(S(=O)(=O)O)ccc2ccccc12	c1ccc2ccccc2c1	-7.9376148	-1.7100572	3.5722750000000003
393	7.1156	2.5556	3.36	0.1506	-0.6659999999999999	O=[N+]([O-])c1c(O)ccc2ccccc12	c1ccc2ccccc2c1	-7.5053856	-1.4821475999999998	3.218
8836	7.1171	2.5598	3.364	0.1523	-0.6659999999999999	O=[N+]([O-])c1c(O)ccc2ccccc12	c1ccc2ccccc2c1	-7.5069996	-1.4855958	3.2217
394	7.4473	2.7815	3.562	0.1607	-0.526	O=[N+]([O-])c1c(F)ccc2ccccc12	c1ccc2ccccc2c1	-7.862294800000001	-1.6676114999999996	3.4048499999999997
8837	7.4487	2.7863	3.5639999999999996	0.1623	-0.527	O=[N+]([O-])c1c(F)ccc2ccccc12	c1ccc2ccccc2c1	-7.863801200000001	-1.6715523	3.4067
395	7.574	2.8549	3.639	0.1115	-0.57	O=[N+]([O-])c1c(C(F)(F)F)ccc2ccccc12	c1ccc2ccccc2c1	-7.998624000000001	-1.7278729	3.476075
8838	7.576	2.8653	3.633	0.1145	-0.57	O=[N+]([O-])c1c(C(F)(F)F)ccc2ccccc12	c1ccc2ccccc2c1	-8.000776	-1.7364112999999999	3.470525
396	7.0936	1.8992	4.257	0.0026	-0.665	O=S(=O)(O)c1cccc2ccccc12	c1ccc2ccccc2c1	-7.481713600000001	-0.9432431999999998	4.047725
8839	7.0935	1.8987	4.256	0.0027	-0.665	O=S(=O)(O)c1cccc2ccccc12	c1ccc2ccccc2c1	-7.481606	-0.9428327	4.0468
397	6.4343	1.9936	3.715	0.2201	-0.8059999999999999	O=S(=O)(O)c1cccc2cccc(S)c12	c1ccc2ccccc2c1	-6.772306800000001	-1.0207456000000001	3.546375
8840	6.4347	1.9941	3.716	0.2193	-0.8029999999999999	O=S(=O)(O)c1cccc2cccc(S)c12	c1ccc2ccccc2c1	-6.772737200000001	-1.0211560999999998	3.5473000000000003
398	7.3231	2.4713	4.062	0.059	-1.173	O=S(=O)(O)c1cccc2cccc(S(=O)(=O)O)c12	c1ccc2ccccc2c1	-7.728655600000001	-1.4129372999999998	3.8673500000000005
8841	7.3367	2.5445	3.9130000000000003	0.0362	-1.189	O=S(=O)(O)c1cccc2cccc(S(=O)(=O)O)c12	c1ccc2ccccc2c1	-7.743289200000001	-1.4730344999999998	3.729525
399	6.6645	1.8514	4.021	0.156	-0.787	O=S(=O)(O)c1cccc2cccc(O)c12	c1ccc2ccccc2c1	-7.020002000000001	-0.9039993999999999	3.829425
8842	6.6434	1.8195	4.013	0.154	-0.865	O=S(=O)(O)c1cccc2cccc(O)c12	c1ccc2ccccc2c1	-6.9972984	-0.8778094999999998	3.822025
400	7.1755	2.1436	4.23	0.0017	-0.8059999999999999	O=S(=O)(O)c1cccc2cccc(F)c12	c1ccc2ccccc2c1	-7.569838000000001	-1.1438956	4.02275
8843	7.1493	2.0136	4.223	0.0018	-0.825	O=S(=O)(O)c1cccc2cccc(F)c12	c1ccc2ccccc2c1	-7.5416468000000005	-1.0371655999999998	4.016275
401	7.3845	2.38	4.098	0.0042	-0.861	O=S(=O)(O)c1cccc2cccc(C(F)(F)F)c12	c1ccc2ccccc2c1	-7.794722000000001	-1.33798	3.9006499999999997
8844	7.377	2.398	4.0969999999999995	0.0038	-0.867	O=S(=O)(O)c1cccc2cccc(C(F)(F)F)c12	c1ccc2ccccc2c1	-7.786652	-1.3527580000000001	3.8997249999999997
402	6.5729	1.95	3.748	0.0933	-0.7240000000000001	O=S(=O)(O)c1cccc2ccc(S)cc12	c1ccc2ccccc2c1	-6.921440400000001	-0.9849499999999999	3.5769
8845	6.5745	1.953	3.75	0.0934	-0.723	O=S(=O)(O)c1cccc2ccc(S)cc12	c1ccc2ccccc2c1	-6.9231620000000005	-0.987413	3.57875
403	6.8095	1.8494	3.91	0.0934	-0.818	O=S(=O)(O)c1cccc2ccc(O)cc12	c1ccc2ccccc2c1	-7.176022000000001	-0.9023573999999998	3.72675
8846	6.839	1.9834	3.9010000000000002	0.0967	-0.812	O=S(=O)(O)c1cccc2ccc(O)cc12	c1ccc2ccccc2c1	-7.207764000000001	-1.0123714000000001	3.7184250000000003
404	7.2576	2.1506	4.204	0.02	-0.7	O=S(=O)(O)c1cccc2ccc(F)cc12	c1ccc2ccccc2c1	-7.658177600000001	-1.1496426	3.9987
8847	7.2598	2.0606	4.218	0.0198	-0.624	O=S(=O)(O)c1cccc2ccc(F)cc12	c1ccc2ccccc2c1	-7.660544800000001	-1.0757526	4.01165
405	7.4927	2.4437	4.216	0.0061	-0.66	O=S(=O)(O)c1cccc2ccc(C(F)(F)F)cc12	c1ccc2ccccc2c1	-7.9111452	-1.3902777	4.0098
8848	7.4209	2.2374	4.22	0.0036	-0.757	O=S(=O)(O)c1cccc2ccc(C(F)(F)F)cc12	c1ccc2ccccc2c1	-7.8338884	-1.2209054	4.0135
406	6.5706	2.1957	3.7569999999999997	0.0773	-0.71	O=S(=O)(O)c1cccc2cc(S)ccc12	c1ccc2ccccc2c1	-6.918965600000001	-1.1866697	3.585225
8849	6.5533	1.9353	3.8089999999999997	0.0769	-0.768	O=S(=O)(O)c1cccc2cc(S)ccc12	c1ccc2ccccc2c1	-6.900350800000001	-0.9728813	3.6333249999999997
407	6.8049	1.8647	3.983	0.0645	-0.708	O=S(=O)(O)c1cccc2cc(O)ccc12	c1ccc2ccccc2c1	-7.171072400000001	-0.9149187	3.7942750000000003
8850	6.833	1.9847	3.983	0.0705	-0.7440000000000001	O=S(=O)(O)c1cccc2cc(O)ccc12	c1ccc2ccccc2c1	-7.201308000000001	-1.0134387	3.7942750000000003
408	7.2355	2.0346	4.254	0.0056	-0.6609999999999999	O=S(=O)(O)c1cccc2cc(F)ccc12	c1ccc2ccccc2c1	-7.634398000000001	-1.0544066	4.04495
8851	7.2371	2.0382	4.253	0.0057	-0.6559999999999999	O=S(=O)(O)c1cccc2cc(F)ccc12	c1ccc2ccccc2c1	-7.636119600000001	-1.0573621999999996	4.044025
409	7.4233	2.2291	4.2	0.0156	-0.7020000000000001	O=S(=O)(O)c1cccc2cc(C(F)(F)F)ccc12	c1ccc2ccccc2c1	-7.836470800000001	-1.2140910999999996	3.995
8852	7.4198	2.2335	4.204	0.0157	-0.7020000000000001	O=S(=O)(O)c1cccc2cc(C(F)(F)F)ccc12	c1ccc2ccccc2c1	-7.832704800000001	-1.2177034999999998	3.9987
410	6.4198	1.9949	3.72	0.2205	-0.763	O=S(=O)(O)c1cccc2c(S)cccc12	c1ccc2ccccc2c1	-6.756704800000001	-1.0218129	3.551
8853	6.4984	2.2319	3.7230000000000003	0.2241	-0.701	O=S(=O)(O)c1cccc2c(S)cccc12	c1ccc2ccccc2c1	-6.841278400000001	-1.2163898999999998	3.5537750000000004
411	7.4551	2.4209	4.224	0.0047	-0.8290000000000001	O=S(=O)(O)c1cccc2c(S(=O)(=O)O)cccc12	c1ccc2ccccc2c1	-7.8706876	-1.3715589000000001	4.017200000000001
8854	7.5141	2.5698	4.2219999999999995	0.0045	-0.768	O=S(=O)(O)c1cccc2c(S(=O)(=O)O)cccc12	c1ccc2ccccc2c1	-7.934171600000001	-1.4938057999999996	4.01535
412	6.669	1.8222	3.966	0.1516	-0.732	O=S(=O)(O)c1cccc2c(O)cccc12	c1ccc2ccccc2c1	-7.024844	-0.8800262	3.77855
8855	6.6914	1.9603	3.9419999999999997	0.1553	-0.731	O=S(=O)(O)c1cccc2c(O)cccc12	c1ccc2ccccc2c1	-7.0489464	-0.9934062999999999	3.75635
413	7.1837	2.0312	4.226	0.0037	-0.633	O=S(=O)(O)c1cccc2c(F)cccc12	c1ccc2ccccc2c1	-7.578661200000001	-1.0516152	4.01905
8856	7.1825	2.0298	4.225	0.0037	-0.637	O=S(=O)(O)c1cccc2c(F)cccc12	c1ccc2ccccc2c1	-7.577370000000001	-1.0504657999999996	4.018125
414	7.4708	2.2786	4.225	0.0114	-0.654	O=S(=O)(O)c1cccc2c(C(F)(F)F)cccc12	c1ccc2ccccc2c1	-7.8875808	-1.2547305999999998	4.018125
8857	7.47	2.2785	4.224	0.0113	-0.6559999999999999	O=S(=O)(O)c1cccc2c(C(F)(F)F)cccc12	c1ccc2ccccc2c1	-7.88672	-1.2546485	4.017200000000001
415	7.3897	2.5971	4.215	0.0034	-1.0390000000000001	O=S(=O)(O)c1ccc2ccccc2c1S(=O)(=O)O	c1ccc2ccccc2c1	-7.800317200000001	-1.5162190999999998	4.008875
8858	7.3453	2.5517	4.197	0.0058	-1.0490000000000002	O=S(=O)(O)c1ccc2ccccc2c1S(=O)(=O)O	c1ccc2ccccc2c1	-7.7525428000000005	-1.4789456999999997	3.992225
416	6.5171	2.0407	3.9360000000000004	0.2191	-0.8290000000000001	O=S(=O)(O)c1ccc2ccccc2c1S	c1ccc2ccccc2c1	-6.8613996	-1.0594147	3.7508000000000004
8859	6.5156	2.0391	3.9360000000000004	0.2188	-0.828	O=S(=O)(O)c1ccc2ccccc2c1S	c1ccc2ccccc2c1	-6.8597856	-1.0581011	3.7508000000000004
417	6.7123	1.7566	4.158	0.0326	-0.88	O=S(=O)(O)c1ccc2ccccc2c1O	c1ccc2ccccc2c1	-7.0714348000000005	-0.8261685999999998	3.9561500000000005
8860	6.7311	1.737	4.1530000000000005	0.0241	-0.8540000000000001	O=S(=O)(O)c1ccc2ccccc2c1O	c1ccc2ccccc2c1	-7.0916636	-0.810077	3.9515250000000006
418	7.1296	1.9992	4.228	0.0034	-0.6509999999999999	O=S(=O)(O)c1ccc2ccccc2c1F	c1ccc2ccccc2c1	-7.520449600000001	-1.0253432	4.0209
8861	7.1221	2.0203	4.224	0.0043	-0.742	O=S(=O)(O)c1ccc2ccccc2c1F	c1ccc2ccccc2c1	-7.5123796	-1.0426663	4.017200000000001
419	7.3631	2.2685	4.212	0.0117	-0.789	O=S(=O)(O)c1ccc2ccccc2c1C(F)(F)F	c1ccc2ccccc2c1	-7.771695600000001	-1.2464385	4.0061
8862	7.3592	2.2714	4.2139999999999995	0.0112	-0.7929999999999999	O=S(=O)(O)c1ccc2ccccc2c1C(F)(F)F	c1ccc2ccccc2c1	-7.767499200000001	-1.2488194	4.00795
420	7.0534	1.9124	4.251	0.0026	-0.674	O=S(=O)(O)c1ccc2ccccc2c1	c1ccc2ccccc2c1	-7.438458400000001	-0.9540803999999999	4.042175
8863	7.0458	1.9027	4.25	0.0024	-0.68	O=S(=O)(O)c1ccc2ccccc2c1	c1ccc2ccccc2c1	-7.4302808	-0.9461167	4.041250000000001
421	6.4348	1.9981	3.78	0.223	-0.799	O=S(=O)(O)c1ccc2cccc(S)c2c1	c1ccc2ccccc2c1	-6.7728448000000006	-1.0244401	3.6065
8864	6.3928	2.0134	3.7460000000000004	0.2267	-0.753	O=S(=O)(O)c1ccc2cccc(S)c2c1	c1ccc2ccccc2c1	-6.727652800000001	-1.0370013999999999	3.5750500000000005
422	7.413	2.4444	4.2589999999999995	0.0005	-1.043	O=S(=O)(O)c1ccc2cccc(S(=O)(=O)O)c2c1	c1ccc2ccccc2c1	-7.825388000000001	-1.3908523999999995	4.049575
8865	7.3845	2.3295	4.273	0.0004	-0.988	O=S(=O)(O)c1ccc2cccc(S(=O)(=O)O)c2c1	c1ccc2ccccc2c1	-7.794722000000001	-1.2965194999999996	4.062525
423	6.6439	1.8336	4.0889999999999995	0.1505	-0.764	O=S(=O)(O)c1ccc2cccc(O)c2c1	c1ccc2ccccc2c1	-6.997836400000001	-0.8893855999999999	3.8923249999999996
8866	6.6438	1.8335	4.09	0.1497	-0.767	O=S(=O)(O)c1ccc2cccc(O)c2c1	c1ccc2ccccc2c1	-6.9977288	-0.8893034999999999	3.89325
424	7.1375	2.0309	4.23	0.0022	-0.6809999999999999	O=S(=O)(O)c1ccc2cccc(F)c2c1	c1ccc2ccccc2c1	-7.528950000000001	-1.0513689	4.02275
8867	7.1379	2.0334	4.229	0.0023	-0.684	O=S(=O)(O)c1ccc2cccc(F)c2c1	c1ccc2ccccc2c1	-7.529380400000001	-1.0534214	4.021825000000001
425	7.4192	2.2851	4.245	0.0058	-0.778	O=S(=O)(O)c1ccc2cccc(C(F)(F)F)c2c1	c1ccc2ccccc2c1	-7.832059200000001	-1.2600670999999997	4.036625000000001
8868	7.4195	2.2874	4.244	0.0059	-0.779	O=S(=O)(O)c1ccc2cccc(C(F)(F)F)c2c1	c1ccc2ccccc2c1	-7.832382000000001	-1.2619553999999997	4.0357
426	6.5059	1.9386	3.7510000000000003	0.0889	-0.784	O=S(=O)(O)c1ccc2ccc(S)cc2c1	c1ccc2ccccc2c1	-6.8493484	-0.9755906	3.5796750000000004
8869	6.5049	1.9342	3.75	0.089	-0.7879999999999999	O=S(=O)(O)c1ccc2ccc(S)cc2c1	c1ccc2ccccc2c1	-6.848272400000001	-0.9719781999999998	3.57875
427	7.3402	2.2481	4.243	0.0011	-0.9640000000000001	O=S(=O)(O)c1ccc2ccc(S(=O)(=O)O)cc2c1	c1ccc2ccccc2c1	-7.747055200000001	-1.2296901	4.034775000000001
8870	7.3429	2.2538	4.256	0.0008	-0.98	O=S(=O)(O)c1ccc2ccc(S(=O)(=O)O)cc2c1	c1ccc2ccccc2c1	-7.749960400000001	-1.2343698	4.0468
428	6.7629	1.8634	3.958	0.0804	-0.7509999999999999	O=S(=O)(O)c1ccc2ccc(O)cc2c1	c1ccc2ccccc2c1	-7.125880400000001	-0.9138513999999999	3.77115
8871	6.7722	1.8812	3.957	0.0782	-0.74	O=S(=O)(O)c1ccc2ccc(O)cc2c1	c1ccc2ccccc2c1	-7.1358872	-0.9284651999999999	3.770225
429	7.185	2.0347	4.223	0.0179	-0.6920000000000001	O=S(=O)(O)c1ccc2ccc(F)cc2c1	c1ccc2ccccc2c1	-7.5800600000000005	-1.0544886999999998	4.016275
8872	7.1887	2.0477	4.22	0.0162	-0.6990000000000001	O=S(=O)(O)c1ccc2ccc(F)cc2c1	c1ccc2ccccc2c1	-7.584041200000001	-1.0651617	4.0135
430	7.3799	2.2137	4.237	0.0042	-0.743	O=S(=O)(O)c1ccc2ccc(C(F)(F)F)cc2c1	c1ccc2ccccc2c1	-7.789772400000001	-1.2014476999999997	4.029225
8873	7.385	2.213	4.239	0.0042	-0.746	O=S(=O)(O)c1ccc2ccc(C(F)(F)F)cc2c1	c1ccc2ccccc2c1	-7.795260000000001	-1.200873	4.031075
431	6.5052	1.9647	3.77	0.0843	-0.8079999999999999	O=S(=O)(O)c1ccc2cc(S)ccc2c1	c1ccc2ccccc2c1	-6.848595200000001	-0.9970186999999998	3.5972500000000003
8874	6.5272	1.9614	3.785	0.0901	-0.802	O=S(=O)(O)c1ccc2cc(S)ccc2c1	c1ccc2ccccc2c1	-6.8722672000000005	-0.9943094	3.6111250000000004
432	7.3451	2.3926	4.25	0.0044	-0.94	O=S(=O)(O)c1ccc2cc(S(=O)(=O)O)ccc2c1	c1ccc2ccccc2c1	-7.752327600000001	-1.3483245999999998	4.041250000000001
8875	7.3391	2.3906	4.255	0.0055	-0.96	O=S(=O)(O)c1ccc2cc(S(=O)(=O)O)ccc2c1	c1ccc2ccccc2c1	-7.745871600000001	-1.3466825999999998	4.0458750000000006
433	6.7806	1.8339	3.977	0.0659	-0.764	O=S(=O)(O)c1ccc2cc(O)ccc2c1	c1ccc2ccccc2c1	-7.1449256000000005	-0.8896319	3.788725
8876	6.78	1.8308	3.978	0.066	-0.768	O=S(=O)(O)c1ccc2cc(O)ccc2c1	c1ccc2ccccc2c1	-7.144280000000001	-0.8870868	3.7896500000000004
434	7.1916	2.0196	4.236000000000001	0.0056	-0.691	O=S(=O)(O)c1ccc2cc(F)ccc2c1	c1ccc2ccccc2c1	-7.587161600000001	-1.0420916	4.028300000000001
8877	7.1918	2.0194	4.236000000000001	0.0056	-0.693	O=S(=O)(O)c1ccc2cc(F)ccc2c1	c1ccc2ccccc2c1	-7.5873768	-1.0419274	4.028300000000001
435	7.3895	2.2404	4.2330000000000005	0.0153	-0.731	O=S(=O)(O)c1ccc2cc(C(F)(F)F)ccc2c1	c1ccc2ccccc2c1	-7.800102000000001	-1.2233684	4.025525000000001
8878	7.383	2.2288	4.234	0.0163	-0.7390000000000001	O=S(=O)(O)c1ccc2cc(C(F)(F)F)ccc2c1	c1ccc2ccccc2c1	-7.793108000000001	-1.2138448	4.0264500000000005
436	6.3811	1.9739	3.7510000000000003	0.2184	-0.772	O=S(=O)(O)c1ccc2c(S)cccc2c1	c1ccc2ccccc2c1	-6.715063600000001	-1.0045718999999997	3.5796750000000004
8879	6.3821	1.9777	3.7510000000000003	0.218	-0.764	O=S(=O)(O)c1ccc2c(S)cccc2c1	c1ccc2ccccc2c1	-6.716139600000001	-1.0076917	3.5796750000000004
437	7.4543	2.4566	4.253	0.0039	-0.8220000000000001	O=S(=O)(O)c1ccc2c(S(=O)(=O)O)cccc2c1	c1ccc2ccccc2c1	-7.8698268	-1.4008686	4.044025
8880	7.3833	2.3002	4.257	0.0062	-0.937	O=S(=O)(O)c1ccc2c(S(=O)(=O)O)cccc2c1	c1ccc2ccccc2c1	-7.793430800000001	-1.2724642	4.047725
438	6.6254	1.8246	4.021	0.14	-0.725	O=S(=O)(O)c1ccc2c(O)cccc2c1	c1ccc2ccccc2c1	-6.977930400000001	-0.8819966	3.829425
8881	6.6318	1.85	4.019	0.1399	-0.727	O=S(=O)(O)c1ccc2c(O)cccc2c1	c1ccc2ccccc2c1	-6.984816800000001	-0.90285	3.8275750000000004
439	7.1383	2.0357	4.236000000000001	0.0052	-0.675	O=S(=O)(O)c1ccc2c(F)cccc2c1	c1ccc2ccccc2c1	-7.529810800000001	-1.0553096999999996	4.028300000000001
8882	7.1364	2.0399	4.235	0.0053	-0.679	O=S(=O)(O)c1ccc2c(F)cccc2c1	c1ccc2ccccc2c1	-7.527766400000001	-1.0587578999999998	4.027375
440	7.4227	2.261	4.236000000000001	0.0095	-0.703	O=S(=O)(O)c1ccc2c(C(F)(F)F)cccc2c1	c1ccc2ccccc2c1	-7.8358252	-1.240281	4.028300000000001
8883	7.4808	2.3662	4.223	0.0102	-0.623	O=S(=O)(O)c1ccc2c(C(F)(F)F)cccc2c1	c1ccc2ccccc2c1	-7.8983408000000015	-1.3266502	4.016275
441	6.5049	2.134	3.906	0.3177	-0.784	O=S(=O)(O)c1ccc(S)c2ccccc12	c1ccc2ccccc2c1	-6.848272400000001	-1.1360139999999999	3.72305
8884	6.5305	2.2002	3.892	0.316	-0.765	O=S(=O)(O)c1ccc(S)c2ccccc12	c1ccc2ccccc2c1	-6.875818000000001	-1.1903641999999999	3.7101
442	7.4825	2.7288	4.206	0.0016	-0.758	O=S(=O)(O)c1ccc(S(=O)(=O)O)c2ccccc12	c1ccc2ccccc2c1	-7.900170000000001	-1.6243447999999998	4.0005500000000005
8885	7.4206	2.5178	4.209	0.0007	-0.8009999999999999	O=S(=O)(O)c1ccc(S(=O)(=O)O)c2ccccc12	c1ccc2ccccc2c1	-7.833565600000001	-1.4511137999999995	4.003325
443	6.7306	1.7566	4.151	0.0213	-0.711	O=S(=O)(O)c1ccc(O)c2ccccc12	c1ccc2ccccc2c1	-7.091125600000001	-0.8261685999999998	3.949675
8886	6.7308	1.7569	4.151	0.021	-0.71	O=S(=O)(O)c1ccc(O)c2ccccc12	c1ccc2ccccc2c1	-7.091340800000001	-0.8264149	3.949675
444	7.2057	2.1508	4.242	0.0007	-0.623	O=S(=O)(O)c1ccc(F)c2ccccc12	c1ccc2ccccc2c1	-7.602333200000001	-1.1498068	4.03385
8887	7.1825	2.0286	4.228	0.0009	-0.627	O=S(=O)(O)c1ccc(F)c2ccccc12	c1ccc2ccccc2c1	-7.577370000000001	-1.0494805999999999	4.0209
445	7.4638	2.4197	4.1930000000000005	0.0074	-0.634	O=S(=O)(O)c1ccc(C(F)(F)F)c2ccccc12	c1ccc2ccccc2c1	-7.880048800000001	-1.3705737	3.9885250000000005
8888	7.4936	2.5181	4.197	0.0076	-0.602	O=S(=O)(O)c1ccc(C(F)(F)F)c2ccccc12	c1ccc2ccccc2c1	-7.9121136	-1.4513600999999996	3.992225
446	7.3127	2.1325	4.237	0.0033	-1.1540000000000001	O=S(=O)(O)c1cc2ccccc2cc1S(=O)(=O)O	c1ccc2ccccc2c1	-7.717465200000001	-1.1347824999999996	4.029225
8889	7.2984	2.0608	4.258	0.0043	-1.141	O=S(=O)(O)c1cc2ccccc2cc1S(=O)(=O)O	c1ccc2ccccc2c1	-7.7020784	-1.0759168	4.04865
447	6.6158	1.8481	3.861	0.0685	-0.887	O=S(=O)(O)c1cc2ccccc2cc1S	c1ccc2ccccc2c1	-6.9676008000000005	-0.9012900999999999	3.6814250000000004
8890	6.5516	1.8898	3.75	0.084	-0.8270000000000001	O=S(=O)(O)c1cc2ccccc2cc1S	c1ccc2ccccc2c1	-6.8985216000000005	-0.9355257999999999	3.57875
448	6.76	1.8683	3.985	0.0802	-0.872	O=S(=O)(O)c1cc2ccccc2cc1O	c1ccc2ccccc2c1	-7.12276	-0.9178742999999999	3.796125
8891	6.7599	1.8715	3.986	0.0806	-0.873	O=S(=O)(O)c1cc2ccccc2cc1O	c1ccc2ccccc2c1	-7.122652400000001	-0.9205015	3.79705
449	7.1543	2.0125	4.202	0.0178	-0.753	O=S(=O)(O)c1cc2ccccc2cc1F	c1ccc2ccccc2c1	-7.547026800000001	-1.0362624999999999	3.9968500000000002
8892	7.172	1.9768	4.218	0.0142	-0.654	O=S(=O)(O)c1cc2ccccc2cc1F	c1ccc2ccccc2c1	-7.566072	-1.0069527999999996	4.01165
450	7.346	2.1448	4.22	0.0079	-0.826	O=S(=O)(O)c1cc2ccccc2cc1C(F)(F)F	c1ccc2ccccc2c1	-7.753296000000001	-1.1448808000000001	4.0135
8893	7.3496	2.1481	4.218999999999999	0.0077	-0.84	O=S(=O)(O)c1cc2ccccc2cc1C(F)(F)F	c1ccc2ccccc2c1	-7.7571696	-1.1475901	4.012575
451	6.5615	2.0707	3.77	0.0858	-0.773	O=S(=O)(O)c1cc(S)cc2ccccc12	c1ccc2ccccc2c1	-6.909174	-1.0840446999999998	3.5972500000000003
8894	6.5478	1.9477	3.793	0.0797	-0.7659999999999999	O=S(=O)(O)c1cc(S)cc2ccccc12	c1ccc2ccccc2c1	-6.894432800000001	-0.9830616999999998	3.618525
452	6.4754	1.9637	3.9619999999999997	0.2724	-0.742	O=S(=O)(O)c1cc(S)c2ccccc2c1	c1ccc2ccccc2c1	-6.8165304	-0.9961976999999999	3.77485
8895	6.4429	1.9759	3.929	0.2877	-0.794	O=S(=O)(O)c1cc(S)c2ccccc2c1	c1ccc2ccccc2c1	-6.7815604	-1.0062139	3.744325
453	7.3604	2.3361	4.22	0.0011	-0.861	O=S(=O)(O)c1cc(S(=O)(=O)O)c2ccccc2c1	c1ccc2ccccc2c1	-7.768790400000001	-1.3019381	4.0135
8896	7.3608	2.3281	4.221	0.0011	-0.862	O=S(=O)(O)c1cc(S(=O)(=O)O)c2ccccc2c1	c1ccc2ccccc2c1	-7.769220800000001	-1.2953701	4.014425
454	6.8478	2.1176	3.988	0.0812	-0.625	O=S(=O)(O)c1cc(O)cc2ccccc12	c1ccc2ccccc2c1	-7.2172328000000014	-1.1225495999999997	3.7989
8897	6.8155	1.9795	4.0	0.0786	-0.746	O=S(=O)(O)c1cc(O)cc2ccccc12	c1ccc2ccccc2c1	-7.182478000000001	-1.0091695	3.81
455	6.6883	1.8111	4.168	0.0238	-0.7170000000000001	O=S(=O)(O)c1cc(O)c2ccccc2c1	c1ccc2ccccc2c1	-7.0456108	-0.8709130999999998	3.9654000000000003
8898	6.6785	1.8245	4.152	0.0368	-0.742	O=S(=O)(O)c1cc(O)c2ccccc2c1	c1ccc2ccccc2c1	-7.0350660000000005	-0.8819144999999998	3.9506
456	7.2724	2.2753	4.199	0.0185	-0.564	O=S(=O)(O)c1cc(F)cc2ccccc12	c1ccc2ccccc2c1	-7.674102400000001	-1.2520213	3.994075
8899	7.2137	2.0563	4.212	0.0191	-0.611	O=S(=O)(O)c1cc(F)cc2ccccc12	c1ccc2ccccc2c1	-7.610941200000001	-1.0722223	4.0061
457	7.1393	2.0286	4.24	0.0019	-0.638	O=S(=O)(O)c1cc(F)c2ccccc2c1	c1ccc2ccccc2c1	-7.530886800000001	-1.0494805999999999	4.032000000000001
8900	7.1383	2.0282	4.236000000000001	0.0019	-0.664	O=S(=O)(O)c1cc(F)c2ccccc2c1	c1ccc2ccccc2c1	-7.529810800000001	-1.0491522	4.028300000000001
458	7.4045	2.2546	4.1930000000000005	0.0076	-0.649	O=S(=O)(O)c1cc(C(F)(F)F)cc2ccccc12	c1ccc2ccccc2c1	-7.816242	-1.2350265999999999	3.9885250000000005
8901	7.3974	2.2661	4.1819999999999995	0.0076	-0.645	O=S(=O)(O)c1cc(C(F)(F)F)cc2ccccc12	c1ccc2ccccc2c1	-7.808602400000001	-1.2444680999999997	3.9783499999999994
459	7.4584	2.3836	4.203	0.0076	-0.593	O=S(=O)(O)c1cc(C(F)(F)F)c2ccccc2c1	c1ccc2ccccc2c1	-7.874238400000001	-1.3409356	3.9977750000000003
8902	7.4001	2.2911	4.212	0.0071	-0.684	O=S(=O)(O)c1cc(C(F)(F)F)c2ccccc2c1	c1ccc2ccccc2c1	-7.8115076000000006	-1.2649930999999999	4.0061
460	6.7273	2.1098	3.8280000000000003	0.0769	-0.672	O=S(=O)(O)c1c(S)ccc2ccccc12	c1ccc2ccccc2c1	-7.0875748000000005	-1.1161458	3.6509000000000005
8903	6.7269	2.1178	3.826	0.077	-0.6779999999999999	O=S(=O)(O)c1c(S)ccc2ccccc12	c1ccc2ccccc2c1	-7.087144400000001	-1.1227137999999997	3.64905
461	6.9982	2.1143	3.9960000000000004	0.0735	-0.532	O=S(=O)(O)c1c(O)ccc2ccccc12	c1ccc2ccccc2c1	-7.3790632	-1.1198403	3.8063000000000002
8904	6.9112	1.9366	4.013	0.0656	-0.863	O=S(=O)(O)c1c(O)ccc2ccccc12	c1ccc2ccccc2c1	-7.285451200000001	-0.9739486	3.822025
462	7.2314	2.1501	4.206	0.0097	-0.7070000000000001	O=S(=O)(O)c1c(F)ccc2ccccc12	c1ccc2ccccc2c1	-7.629986400000001	-1.1492320999999999	4.0005500000000005
8905	7.2738	2.2773	4.203	0.0111	-0.7	O=S(=O)(O)c1c(F)ccc2ccccc12	c1ccc2ccccc2c1	-7.6756088	-1.2536633	3.9977750000000003
463	7.404	2.3883	4.157	0.0254	-0.737	O=S(=O)(O)c1c(C(F)(F)F)ccc2ccccc12	c1ccc2ccccc2c1	-7.815704	-1.3447942999999998	3.955225
8906	7.4041	2.387	4.158	0.0254	-0.732	O=S(=O)(O)c1c(C(F)(F)F)ccc2ccccc12	c1ccc2ccccc2c1	-7.8158116	-1.343727	3.9561500000000005
464	7.1468	2.2745	4.099	0.0247	-0.455	O=C(O)c1cccc2ccccc12	c1ccc2ccccc2c1	-7.5389568	-1.2513645000000002	3.9015750000000002
8907	7.1455	2.2647	4.102	0.0241	-0.455	O=C(O)c1cccc2ccccc12	c1ccc2ccccc2c1	-7.537558000000001	-1.2433186999999997	3.9043500000000004
465	7.5965	3.0066	3.577	0.1496	-0.863	O=C(O)c1cccc2cccc([N+](=O)[O-])c12	c1ccc2ccccc2c1	-8.022834000000001	-1.8524186	3.418725
8908	7.6494	3.0002	3.617	0.1582	-0.684	O=C(O)c1cccc2cccc([N+](=O)[O-])c12	c1ccc2ccccc2c1	-8.0797544	-1.8471642	3.455725
466	6.4644	1.8153	3.912	0.2299	-0.7070000000000001	O=C(O)c1cccc2cccc(S)c12	c1ccc2ccccc2c1	-6.804694400000001	-0.8743612999999998	3.7286
8909	6.4649	1.8158	3.912	0.2298	-0.708	O=C(O)c1cccc2cccc(S)c12	c1ccc2ccccc2c1	-6.8052324	-0.8747717999999999	3.7286
467	7.4226	2.504	4.11	0.0058	-0.887	O=C(O)c1cccc2cccc(S(=O)(=O)O)c12	c1ccc2ccccc2c1	-7.835717600000001	-1.439784	3.9117500000000005
8910	7.3553	2.3748	4.141	0.003	-1.137	O=C(O)c1cccc2cccc(S(=O)(=O)O)c12	c1ccc2ccccc2c1	-7.763302800000001	-1.3337108	3.9404250000000003
468	6.7059	1.9303	3.951	0.1651	-0.725	O=C(O)c1cccc2cccc(O)c12	c1ccc2ccccc2c1	-7.0645484000000005	-0.9687762999999999	3.764675
8911	6.7043	1.9241	3.955	0.1648	-0.726	O=C(O)c1cccc2cccc(O)c12	c1ccc2ccccc2c1	-7.062826800000001	-0.9636860999999998	3.7683750000000003
469	7.1921	2.0758	4.173	0.0032	-0.527	O=C(O)c1cccc2cccc(F)c12	c1ccc2ccccc2c1	-7.5876996000000005	-1.0882318	3.970025
8912	7.1921	2.0788	4.173	0.0033	-0.527	O=C(O)c1cccc2cccc(F)c12	c1ccc2ccccc2c1	-7.5876996000000005	-1.0906948	3.970025
470	7.4393	2.3659	4.114	0.0151	-0.609	O=C(O)c1cccc2cccc(C(F)(F)F)c12	c1ccc2ccccc2c1	-7.8536868	-1.3264038999999999	3.91545
8913	7.4384	2.3709	4.111000000000001	0.0153	-0.608	O=C(O)c1cccc2cccc(C(F)(F)F)c12	c1ccc2ccccc2c1	-7.8527184000000005	-1.3305088999999999	3.9126750000000006
471	7.4094	2.4638	4.086	0.0175	-0.7859999999999999	O=C(O)c1cccc2cccc(C(=O)O)c12	c1ccc2ccccc2c1	-7.821514400000001	-1.4067797999999998	3.8895500000000003
8914	7.4557	2.4934	4.081	0.0203	-0.652	O=C(O)c1cccc2cccc(C(=O)O)c12	c1ccc2ccccc2c1	-7.8713332000000005	-1.4310813999999996	3.8849250000000004
472	7.6828	3.2245	3.5380000000000003	0.0866	-0.618	O=C(O)c1cccc2ccc([N+](=O)[O-])cc12	c1ccc2ccccc2c1	-8.115692800000001	-2.0313144999999997	3.3826500000000004
8915	7.6826	3.2182	3.5389999999999997	0.0862	-0.618	O=C(O)c1cccc2ccc([N+](=O)[O-])cc12	c1ccc2ccccc2c1	-8.1154776	-2.0261422	3.3835749999999996
473	6.6241	2.2962	3.575	0.1858	-0.521	O=C(O)c1cccc2ccc(S)cc12	c1ccc2ccccc2c1	-6.976531600000001	-1.2691801999999996	3.416875
8916	6.6276	2.3228	3.56	0.1921	-0.52	O=C(O)c1cccc2ccc(S)cc12	c1ccc2ccccc2c1	-6.980297600000001	-1.2910187999999998	3.403
474	7.4448	2.601	4.146	0.017	-0.787	O=C(O)c1cccc2ccc(S(=O)(=O)O)cc12	c1ccc2ccccc2c1	-7.859604800000001	-1.519421	3.94505
8917	7.4444	2.6088	4.145	0.0168	-0.7709999999999999	O=C(O)c1cccc2ccc(S(=O)(=O)O)cc12	c1ccc2ccccc2c1	-7.859174400000001	-1.5258247999999996	3.9441249999999997
475	6.8822	2.1662	3.722	0.1831	-0.494	O=C(O)c1cccc2ccc(O)cc12	c1ccc2ccccc2c1	-7.254247200000001	-1.1624501999999999	3.55285
8918	6.8823	2.1708	3.717	0.1834	-0.494	O=C(O)c1cccc2ccc(O)cc12	c1ccc2ccccc2c1	-7.254354800000001	-1.1662267999999996	3.548225
476	7.2486	2.2204	4.122	0.0516	-0.672	O=C(O)c1cccc2ccc(F)cc12	c1ccc2ccccc2c1	-7.6484936	-1.2069484	3.92285
8919	7.2983	2.3959	4.067	0.0862	-0.49700000000000005	O=C(O)c1cccc2ccc(F)cc12	c1ccc2ccccc2c1	-7.701970800000001	-1.3510339	3.8719750000000004
477	7.4762	2.5045	4.093	0.0275	-0.5539999999999999	O=C(O)c1cccc2ccc(C(F)(F)F)cc12	c1ccc2ccccc2c1	-7.893391200000002	-1.4401945	3.896025
8920	7.476	2.5055	4.092	0.0268	-0.555	O=C(O)c1cccc2ccc(C(F)(F)F)cc12	c1ccc2ccccc2c1	-7.893176	-1.4410154999999998	3.8951
478	7.6769	3.105	3.5439999999999996	0.061	-0.555	O=C(O)c1cccc2cc([N+](=O)[O-])ccc12	c1ccc2ccccc2c1	-8.109344400000001	-1.9332049999999996	3.3882
8921	7.6769	3.1057	3.542	0.0611	-0.557	O=C(O)c1cccc2cc([N+](=O)[O-])ccc12	c1ccc2ccccc2c1	-8.109344400000001	-1.9337796999999997	3.3863499999999997
479	6.5945	2.1979	3.645	0.1009	-0.561	O=C(O)c1cccc2cc(S)ccc12	c1ccc2ccccc2c1	-6.944682	-1.1884759000000003	3.481625
8922	6.5828	2.2587	3.6	0.1009	-0.54	O=C(O)c1cccc2cc(S)ccc12	c1ccc2ccccc2c1	-6.9320928	-1.2383927	3.44
480	7.4464	2.5349	4.141	0.0171	-0.748	O=C(O)c1cccc2cc(S(=O)(=O)O)ccc12	c1ccc2ccccc2c1	-7.861326400000001	-1.4651528999999996	3.9404250000000003
8923	7.4462	2.5354	4.14	0.0171	-0.738	O=C(O)c1cccc2cc(S(=O)(=O)O)ccc12	c1ccc2ccccc2c1	-7.861111200000002	-1.4655633999999997	3.9395
481	6.8702	2.195	3.75	0.118	-0.541	O=C(O)c1cccc2cc(O)ccc12	c1ccc2ccccc2c1	-7.2413352	-1.186095	3.57875
8924	6.8315	2.0485	3.8339999999999996	0.1032	-0.7040000000000001	O=C(O)c1cccc2cc(O)ccc12	c1ccc2ccccc2c1	-7.199694000000001	-1.0658185000000002	3.6564499999999995
482	7.2961	2.3752	4.08	0.0493	-0.467	O=C(O)c1cccc2cc(F)ccc12	c1ccc2ccccc2c1	-7.6996036000000005	-1.3340391999999999	3.8840000000000003
8925	7.2946	2.3649	4.084	0.0482	-0.46799999999999997	O=C(O)c1cccc2cc(F)ccc12	c1ccc2ccccc2c1	-7.6979896000000005	-1.3255828999999997	3.8876999999999997
483	7.4364	2.3664	4.132	0.0244	-0.693	O=C(O)c1cccc2cc(C(F)(F)F)ccc12	c1ccc2ccccc2c1	-7.8505664	-1.3268144	3.9320999999999997
8926	7.4829	2.4789	4.106	0.0293	-0.519	O=C(O)c1cccc2cc(C(F)(F)F)ccc12	c1ccc2ccccc2c1	-7.9006004	-1.4191768999999996	3.90805
484	7.7199	3.1751	3.634	0.2538	-0.52	O=C(O)c1cccc2c([N+](=O)[O-])cccc12	c1ccc2ccccc2c1	-8.1556124	-1.9907570999999997	3.47145
8927	7.679	3.0916	3.645	0.2389	-0.677	O=C(O)c1cccc2c([N+](=O)[O-])cccc12	c1ccc2ccccc2c1	-8.111604000000002	-1.9222036	3.481625
485	6.4987	2.2812	3.489	0.2364	-0.541	O=C(O)c1cccc2c(S)cccc12	c1ccc2ccccc2c1	-6.841601200000001	-1.2568652	3.337325
8928	6.4983	2.2867	3.4819999999999998	0.2365	-0.539	O=C(O)c1cccc2c(S)cccc12	c1ccc2ccccc2c1	-6.841170800000001	-1.2613807000000001	3.33085
486	7.4659	2.5343	4.1530000000000005	0.0121	-0.7340000000000001	O=C(O)c1cccc2c(S(=O)(=O)O)cccc12	c1ccc2ccccc2c1	-7.882308400000001	-1.4646602999999998	3.9515250000000006
8929	7.4676	2.5386	4.1530000000000005	0.0124	-0.731	O=C(O)c1cccc2c(S(=O)(=O)O)cccc12	c1ccc2ccccc2c1	-7.884137600000001	-1.4681905999999998	3.9515250000000006
487	6.7325	2.1837	3.58	0.1844	-0.525	O=C(O)c1cccc2c(O)cccc12	c1ccc2ccccc2c1	-7.093170000000001	-1.1768177	3.4215
8930	6.7361	2.1763	3.648	0.1923	-0.527	O=C(O)c1cccc2c(O)cccc12	c1ccc2ccccc2c1	-7.097043600000001	-1.1707422999999997	3.4844
488	7.249	2.3903	4.0969999999999995	0.2304	-0.45299999999999996	O=C(O)c1cccc2c(F)cccc12	c1ccc2ccccc2c1	-7.648924	-1.3464362999999997	3.8997249999999997
8931	7.2506	2.4039	4.085	0.2348	-0.452	O=C(O)c1cccc2c(F)cccc12	c1ccc2ccccc2c1	-7.650645600000001	-1.3576019000000001	3.888625
489	7.5289	2.5913	4.081	0.0391	-0.483	O=C(O)c1cccc2c(C(F)(F)F)cccc12	c1ccc2ccccc2c1	-7.950096400000001	-1.5114572999999996	3.8849250000000004
8932	7.5208	2.5271	4.099	0.0314	-0.488	O=C(O)c1cccc2c(C(F)(F)F)cccc12	c1ccc2ccccc2c1	-7.941380800000001	-1.4587491	3.9015750000000002
490	7.4801	2.6926	4.048	0.0414	-0.698	O=C(O)c1cccc2c(C(=O)O)cccc12	c1ccc2ccccc2c1	-7.897587600000001	-1.5946246	3.8544
8933	7.5007	2.7371	4.034	0.0357	-0.562	O=C(O)c1cccc2c(C(=O)O)cccc12	c1ccc2ccccc2c1	-7.919753200000001	-1.6311590999999996	3.84145
491	7.573	2.7477	3.803	0.0293	-0.58	O=C(O)c1ccc2ccccc2c1[N+](=O)[O-]	c1ccc2ccccc2c1	-7.997548000000002	-1.6398617	3.627775
8934	7.5693	2.6715	4.012	0.0343	-0.6679999999999999	O=C(O)c1ccc2ccccc2c1[N+](=O)[O-]	c1ccc2ccccc2c1	-7.9935668	-1.5773015	3.8210999999999995
492	7.3918	2.5949	4.086	0.0196	-0.7809999999999999	O=C(O)c1ccc2ccccc2c1S(=O)(=O)O	c1ccc2ccccc2c1	-7.802576800000001	-1.5144129	3.8895500000000003
8935	7.4401	2.5068	4.208	0.0035	-0.789	O=C(O)c1ccc2ccccc2c1S(=O)(=O)O	c1ccc2ccccc2c1	-7.8545476	-1.4420828	4.002400000000001
493	6.5724	2.1908	3.713	0.1644	-0.57	O=C(O)c1ccc2ccccc2c1S	c1ccc2ccccc2c1	-6.920902400000001	-1.1826467999999997	3.544525
8936	6.6218	2.1596	3.719	0.159	-0.51	O=C(O)c1ccc2ccccc2c1S	c1ccc2ccccc2c1	-6.974056800000001	-1.1570316000000003	3.550075
494	6.7633	1.9909	3.8560000000000003	0.1441	-0.599	O=C(O)c1ccc2ccccc2c1O	c1ccc2ccccc2c1	-7.126310800000001	-1.0185288999999997	3.6768000000000005
8937	6.7867	1.9352	3.917	0.1035	-0.639	O=C(O)c1ccc2ccccc2c1O	c1ccc2ccccc2c1	-7.1514892	-0.9727992	3.733225
495	7.2245	2.2403	4.013	0.0467	-0.506	O=C(O)c1ccc2ccccc2c1F	c1ccc2ccccc2c1	-7.622562	-1.2232862999999998	3.822025
8938	7.2078	2.2175	4.019	0.0463	-0.55	O=C(O)c1ccc2ccccc2c1F	c1ccc2ccccc2c1	-7.604592800000001	-1.2045674999999996	3.8275750000000004
496	7.4144	2.3893	4.073	0.0226	-0.5710000000000001	O=C(O)c1ccc2ccccc2c1C(F)(F)F	c1ccc2ccccc2c1	-7.8268944000000005	-1.3456153	3.8775250000000003
8939	7.4154	2.3785	4.088	0.0212	-0.569	O=C(O)c1ccc2ccccc2c1C(F)(F)F	c1ccc2ccccc2c1	-7.827970400000001	-1.3367484999999997	3.8914
497	7.3818	2.4601	3.9989999999999997	0.0344	-0.7190000000000001	O=C(O)c1ccc2ccccc2c1C(=O)O	c1ccc2ccccc2c1	-7.791816800000001	-1.4037421	3.8090749999999995
8940	7.3816	2.4599	4.0	0.0344	-0.721	O=C(O)c1ccc2ccccc2c1C(=O)O	c1ccc2ccccc2c1	-7.791601600000001	-1.4035779000000002	3.81
498	7.076	2.067	4.038	0.0299	-0.635	O=C(O)c1ccc2ccccc2c1	c1ccc2ccccc2c1	-7.462776	-1.081007	3.8451500000000003
8941	7.1042	2.0964	4.025	0.0299	-0.462	O=C(O)c1ccc2ccccc2c1	c1ccc2ccccc2c1	-7.493119200000001	-1.1051444	3.8331250000000003
499	7.6861	3.1794	3.594	0.1741	-0.631	O=C(O)c1ccc2cccc([N+](=O)[O-])c2c1	c1ccc2ccccc2c1	-8.1192436	-1.9942873999999997	3.43445
8942	7.6861	3.178	3.596	0.1743	-0.632	O=C(O)c1ccc2cccc([N+](=O)[O-])c2c1	c1ccc2ccccc2c1	-8.1192436	-1.9931379999999996	3.4363
500	6.4856	2.1814	3.6489999999999996	0.2053	-0.564	O=C(O)c1ccc2cccc(S)c2c1	c1ccc2ccccc2c1	-6.8275056	-1.1749294	3.4853249999999996
8943	6.4358	2.1564	3.6060000000000003	0.1956	-0.687	O=C(O)c1ccc2cccc(S)c2c1	c1ccc2ccccc2c1	-6.773920800000001	-1.1544043999999998	3.4455500000000003
501	7.4262	2.4643	4.0969999999999995	0.0178	-0.833	O=C(O)c1ccc2cccc(S(=O)(=O)O)c2c1	c1ccc2ccccc2c1	-7.8395912	-1.4071903	3.8997249999999997
8944	7.4721	2.5951	4.067	0.0222	-0.7879999999999999	O=C(O)c1ccc2cccc(S(=O)(=O)O)c2c1	c1ccc2ccccc2c1	-7.888979600000001	-1.5145771	3.8719750000000004
502	6.7081	2.0374	3.767	0.1395	-0.503	O=C(O)c1ccc2cccc(O)c2c1	c1ccc2ccccc2c1	-7.066915600000001	-1.0567053999999998	3.594475
8945	6.71	2.0388	3.767	0.1393	-0.502	O=C(O)c1ccc2cccc(O)c2c1	c1ccc2ccccc2c1	-7.068960000000001	-1.0578547999999999	3.594475
503	7.2068	2.2225	4.0169999999999995	0.0404	-0.486	O=C(O)c1ccc2cccc(F)c2c1	c1ccc2ccccc2c1	-7.603516800000001	-1.2086725	3.8257249999999994
8946	7.2064	2.2221	4.019	0.0407	-0.486	O=C(O)c1ccc2cccc(F)c2c1	c1ccc2ccccc2c1	-7.603086400000001	-1.2083441000000001	3.8275750000000004
504	7.4803	2.4467	4.04	0.0206	-0.539	O=C(O)c1ccc2cccc(C(F)(F)F)c2c1	c1ccc2ccccc2c1	-7.897802800000001	-1.3927406999999996	3.847
8947	7.4804	2.4468	4.039	0.0205	-0.54	O=C(O)c1ccc2cccc(C(F)(F)F)c2c1	c1ccc2ccccc2c1	-7.897910400000001	-1.3928227999999998	3.846075
505	7.4956	2.7399	3.9410000000000003	0.0421	-0.634	O=C(O)c1ccc2cccc(C(=O)O)c2c1	c1ccc2ccccc2c1	-7.9142656	-1.6334578999999998	3.7554250000000002
8948	7.4948	2.7412	3.9389999999999996	0.0422	-0.633	O=C(O)c1ccc2cccc(C(=O)O)c2c1	c1ccc2ccccc2c1	-7.9134048	-1.6345251999999997	3.7535749999999997
506	7.6184	2.965	3.594	0.0663	-0.7490000000000001	O=C(O)c1ccc2ccc([N+](=O)[O-])cc2c1	c1ccc2ccccc2c1	-8.046398400000001	-1.8182649999999998	3.43445
8949	7.642	3.0079	3.575	0.0716	-0.574	O=C(O)c1ccc2ccc([N+](=O)[O-])cc2c1	c1ccc2ccccc2c1	-8.071792	-1.8534858999999995	3.416875
507	6.5718	2.1063	3.592	0.0441	-0.551	O=C(O)c1ccc2ccc(S)cc2c1	c1ccc2ccccc2c1	-6.920256800000001	-1.1132722999999998	3.4326000000000003
8950	6.5466	2.0656	3.613	0.0419	-0.721	O=C(O)c1ccc2ccc(S)cc2c1	c1ccc2ccccc2c1	-6.893141600000001	-1.0798576	3.452025
508	7.4023	2.3746	4.073	0.0176	-0.789	O=C(O)c1ccc2ccc(S(=O)(=O)O)cc2c1	c1ccc2ccccc2c1	-7.813874800000001	-1.3335466	3.8775250000000003
8951	7.3996	2.375	4.073	0.0163	-0.762	O=C(O)c1ccc2ccc(S(=O)(=O)O)cc2c1	c1ccc2ccccc2c1	-7.810969600000001	-1.333875	3.8775250000000003
509	6.8326	2.0782	3.7230000000000003	0.0632	-0.537	O=C(O)c1ccc2ccc(O)cc2c1	c1ccc2ccccc2c1	-7.200877600000001	-1.0902021999999998	3.5537750000000004
8952	6.8335	2.0779	3.7239999999999998	0.0629	-0.537	O=C(O)c1ccc2ccc(O)cc2c1	c1ccc2ccccc2c1	-7.201846000000001	-1.0899559	3.5547
510	7.2145	2.1853	4.022	0.0299	-0.6659999999999999	O=C(O)c1ccc2ccc(F)cc2c1	c1ccc2ccccc2c1	-7.611802000000001	-1.1781312999999995	3.83035
8953	7.2457	2.2243	3.995	0.0348	-0.485	O=C(O)c1ccc2ccc(F)cc2c1	c1ccc2ccccc2c1	-7.645373200000001	-1.2101503	3.805375
511	7.4458	2.3708	4.063	0.0099	-0.534	O=C(O)c1ccc2ccc(C(F)(F)F)cc2c1	c1ccc2ccccc2c1	-7.860680800000001	-1.3304267999999997	3.8682749999999997
8954	7.408	2.3235	4.087	0.0067	-0.727	O=C(O)c1ccc2ccc(C(F)(F)F)cc2c1	c1ccc2ccccc2c1	-7.820008000000001	-1.2915934999999998	3.890475
512	7.431	2.4504	3.967	0.0038	-0.738	O=C(O)c1ccc2ccc(C(=O)O)cc2c1	c1ccc2ccccc2c1	-7.844756000000001	-1.3957783999999998	3.779475
8955	7.433	2.4564	3.967	0.004	-0.738	O=C(O)c1ccc2ccc(C(=O)O)cc2c1	c1ccc2ccccc2c1	-7.846908000000001	-1.4007043999999995	3.779475
513	7.6368	3.2087	3.477	0.096	-0.57	O=C(O)c1ccc2cc([N+](=O)[O-])ccc2c1	c1ccc2ccccc2c1	-8.0661968	-2.0183427	3.326225
8956	7.6307	3.2045	3.469	0.0968	-0.5670000000000001	O=C(O)c1ccc2cc([N+](=O)[O-])ccc2c1	c1ccc2ccccc2c1	-8.0596332	-2.0148944999999996	3.318825
514	6.5631	2.1411	3.83	0.067	-0.5660000000000001	O=C(O)c1ccc2cc(S)ccc2c1	c1ccc2ccccc2c1	-6.910895600000001	-1.1418430999999996	3.65275
8957	6.5671	2.1518	3.8280000000000003	0.0704	-0.5710000000000001	O=C(O)c1ccc2cc(S)ccc2c1	c1ccc2ccccc2c1	-6.9151996	-1.1506278	3.6509000000000005
515	7.3946	2.5465	4.0569999999999995	0.0279	-0.774	O=C(O)c1ccc2cc(S(=O)(=O)O)ccc2c1	c1ccc2ccccc2c1	-7.8055896	-1.4746764999999997	3.8627249999999997
8958	7.4016	2.5442	4.055	0.0301	-0.7709999999999999	O=C(O)c1ccc2cc(S(=O)(=O)O)ccc2c1	c1ccc2ccccc2c1	-7.8131216000000006	-1.4727881999999997	3.8608749999999996
516	6.8118	1.9736	3.967	0.0216	-0.733	O=C(O)c1ccc2cc(O)ccc2c1	c1ccc2ccccc2c1	-7.1784968000000005	-1.0043256	3.779475
8959	6.8377	1.9937	3.965	0.0107	-0.5479999999999999	O=C(O)c1ccc2cc(O)ccc2c1	c1ccc2ccccc2c1	-7.2063652000000005	-1.0208277	3.777625
517	7.2574	2.2023	4.066	0.0119	-0.483	O=C(O)c1ccc2cc(F)ccc2c1	c1ccc2ccccc2c1	-7.657962400000001	-1.1920883	3.87105
8960	7.2196	2.16	4.0889999999999995	0.0078	-0.6559999999999999	O=C(O)c1ccc2cc(F)ccc2c1	c1ccc2ccccc2c1	-7.6172896	-1.1573600000000002	3.8923249999999996
518	7.4086	2.3826	4.0089999999999995	0.0423	-0.723	O=C(O)c1ccc2cc(C(F)(F)F)ccc2c1	c1ccc2ccccc2c1	-7.820653600000001	-1.3401146000000002	3.8183249999999997
8961	7.4098	2.3587	4.033	0.0342	-0.713	O=C(O)c1ccc2cc(C(F)(F)F)ccc2c1	c1ccc2ccccc2c1	-7.821944800000001	-1.3204926999999995	3.8405250000000004
519	7.4181	2.6659	3.877	0.0534	-0.7440000000000001	O=C(O)c1ccc2cc(C(=O)O)ccc2c1	c1ccc2ccccc2c1	-7.830875600000001	-1.5727039	3.6962249999999996
8962	7.4566	2.7127	3.852	0.057	-0.578	O=C(O)c1ccc2cc(C(=O)O)ccc2c1	c1ccc2ccccc2c1	-7.8723016	-1.6111266999999998	3.6731
520	7.69	3.0783	3.63	0.1954	-0.5710000000000001	O=C(O)c1ccc2c([N+](=O)[O-])cccc2c1	c1ccc2ccccc2c1	-8.12344	-1.9112842999999997	3.46775
8963	7.659	3.0415	3.6439999999999997	0.198	-0.7090000000000001	O=C(O)c1ccc2c([N+](=O)[O-])cccc2c1	c1ccc2ccccc2c1	-8.090084000000001	-1.8810715	3.4806999999999997
521	6.4441	2.1547	3.6289999999999996	0.1234	-0.541	O=C(O)c1ccc2c(S)cccc2c1	c1ccc2ccccc2c1	-6.782851600000001	-1.1530087	3.4668249999999996
8964	6.4413	2.1439	3.625	0.1159	-0.5429999999999999	O=C(O)c1ccc2c(S)cccc2c1	c1ccc2ccccc2c1	-6.7798388	-1.1441418999999997	3.4631250000000002
522	7.4696	2.5072	4.0360000000000005	0.0303	-0.7659999999999999	O=C(O)c1ccc2c(S(=O)(=O)O)cccc2c1	c1ccc2ccccc2c1	-7.886289600000001	-1.4424112	3.8433000000000006
8965	7.4485	2.4453	4.039	0.0324	-0.767	O=C(O)c1ccc2c(S(=O)(=O)O)cccc2c1	c1ccc2ccccc2c1	-7.8635860000000015	-1.3915913	3.846075
523	6.6958	2.052	3.762	0.0998	-0.514	O=C(O)c1ccc2c(O)cccc2c1	c1ccc2ccccc2c1	-7.053680800000001	-1.068692	3.58985
8966	6.699	2.0516	3.782	0.0987	-0.5479999999999999	O=C(O)c1ccc2c(O)cccc2c1	c1ccc2ccccc2c1	-7.057124000000001	-1.0683636	3.60835
524	7.2	2.2191	4.0	0.0442	-0.47200000000000003	O=C(O)c1ccc2c(F)cccc2c1	c1ccc2ccccc2c1	-7.5962000000000005	-1.2058811	3.81
8967	7.205	2.231	4.001	0.0441	-0.479	O=C(O)c1ccc2c(F)cccc2c1	c1ccc2ccccc2c1	-7.601580000000001	-1.2156509999999998	3.8109250000000006
525	7.4844	2.4181	4.035	0.0263	-0.525	O=C(O)c1ccc2c(C(F)(F)F)cccc2c1	c1ccc2ccccc2c1	-7.9022144	-1.3692601	3.842375
8968	7.484	2.418	4.032	0.026	-0.526	O=C(O)c1ccc2c(C(F)(F)F)cccc2c1	c1ccc2ccccc2c1	-7.901784000000001	-1.3691780000000002	3.8396
526	7.4637	2.6062	3.987	0.0236	-0.7120000000000001	O=C(O)c1ccc2c(C(=O)O)cccc2c1	c1ccc2ccccc2c1	-7.879941200000001	-1.5236901999999994	3.797975
8969	7.4567	2.5527	3.9789999999999996	0.0357	-0.7509999999999999	O=C(O)c1ccc2c(C(=O)O)cccc2c1	c1ccc2ccccc2c1	-7.8724092	-1.4797666999999999	3.7905749999999996
527	7.6712	3.3009	3.383	0.1945	-0.506	O=C(O)c1ccc([N+](=O)[O-])c2ccccc12	c1ccc2ccccc2c1	-8.1032112	-2.0940388999999997	3.239275
8970	7.6365	3.1683	3.5069999999999997	0.2116	-0.648	O=C(O)c1ccc([N+](=O)[O-])c2ccccc12	c1ccc2ccccc2c1	-8.065874	-1.9851742999999997	3.3539749999999997
528	6.4973	2.1841	3.8369999999999997	0.4109	-0.7140000000000001	O=C(O)c1ccc(S)c2ccccc12	c1ccc2ccccc2c1	-6.840094800000001	-1.1771460999999999	3.6592249999999997
8971	6.5917	2.3247	3.805	0.4619	-0.5579999999999999	O=C(O)c1ccc(S)c2ccccc12	c1ccc2ccccc2c1	-6.941669200000001	-1.2925787	3.6296250000000003
529	7.4743	2.7614	4.095	0.1378	-0.6940000000000001	O=C(O)c1ccc(S(=O)(=O)O)c2ccccc12	c1ccc2ccccc2c1	-7.891346800000001	-1.6511093999999997	3.897875
8972	7.4999	2.8108	4.128	0.0291	-0.6659999999999999	O=C(O)c1ccc(S(=O)(=O)O)c2ccccc12	c1ccc2ccccc2c1	-7.918892400000001	-1.6916667999999997	3.9284000000000003
530	6.8192	2.0994	4.039	0.3382	-0.537	O=C(O)c1ccc(O)c2ccccc12	c1ccc2ccccc2c1	-7.186459200000001	-1.1076074	3.846075
8973	6.8206	2.1377	4.03	0.3643	-0.513	O=C(O)c1ccc(O)c2ccccc12	c1ccc2ccccc2c1	-7.1879656	-1.1390517	3.83775
531	7.2506	2.3659	4.1160000000000005	0.0128	-0.447	O=C(O)c1ccc(F)c2ccccc12	c1ccc2ccccc2c1	-7.650645600000001	-1.3264038999999999	3.9173000000000004
8974	7.2565	2.4068	4.109	0.024	-0.444	O=C(O)c1ccc(F)c2ccccc12	c1ccc2ccccc2c1	-7.656994000000001	-1.3599828	3.910825
532	7.4936	2.5764	4.044	0.1157	-0.48100000000000004	O=C(O)c1ccc(C(F)(F)F)c2ccccc12	c1ccc2ccccc2c1	-7.9121136	-1.4992243999999997	3.8507
8975	7.478	2.5209	4.072	0.0504	-0.49200000000000005	O=C(O)c1ccc(C(F)(F)F)c2ccccc12	c1ccc2ccccc2c1	-7.895328000000001	-1.4536588999999998	3.8766000000000003
533	7.4177	2.6462	4.0280000000000005	0.2002	-0.887	O=C(O)c1ccc(C(=O)O)c2ccccc12	c1ccc2ccccc2c1	-7.830445200000001	-1.5565301999999996	3.8359000000000005
8976	7.493	2.895	3.872	0.2352	-0.546	O=C(O)c1ccc(C(=O)O)c2ccccc12	c1ccc2ccccc2c1	-7.911468000000001	-1.7607949999999999	3.6915999999999998
534	7.5857	2.8453	3.665	0.0685	-0.67	O=C(O)c1cc2ccccc2cc1[N+](=O)[O-]	c1ccc2ccccc2c1	-8.0112132	-1.7199912999999998	3.500125
8977	7.5838	2.8396	3.668	0.0687	-0.6679999999999999	O=C(O)c1cc2ccccc2cc1[N+](=O)[O-]	c1ccc2ccccc2c1	-8.009168800000001	-1.7153115999999997	3.5029000000000003
535	7.3658	2.2441	4.13	0.0144	-0.9390000000000001	O=C(O)c1cc2ccccc2cc1S(=O)(=O)O	c1ccc2ccccc2c1	-7.774600800000001	-1.2264060999999997	3.93025
8978	7.3777	2.3022	4.07	0.0231	-0.823	O=C(O)c1cc2ccccc2cc1S(=O)(=O)O	c1ccc2ccccc2c1	-7.7874052	-1.2741061999999999	3.87475
536	6.527	2.1315	3.4530000000000003	0.0774	-0.754	O=C(O)c1cc2ccccc2cc1S	c1ccc2ccccc2c1	-6.872052000000001	-1.1339614999999998	3.304025
8979	6.5929	2.0822	3.4989999999999997	0.0622	-0.515	O=C(O)c1cc2ccccc2cc1S	c1ccc2ccccc2c1	-6.9429604000000005	-1.0934861999999996	3.3465749999999996
537	6.8146	2.1111	3.702	0.0845	-0.594	O=C(O)c1cc2ccccc2cc1O	c1ccc2ccccc2c1	-7.181509600000001	-1.1172130999999998	3.53435
8980	6.8001	2.2459	3.532	0.1097	-0.456	O=C(O)c1cc2ccccc2cc1O	c1ccc2ccccc2c1	-7.165907600000001	-1.2278838999999997	3.3771
538	7.2245	2.259	3.9610000000000003	0.0457	-0.5589999999999999	O=C(O)c1cc2ccccc2cc1F	c1ccc2ccccc2c1	-7.622562	-1.2386389999999996	3.773925
8981	7.2244	2.2563	3.96	0.0452	-0.5579999999999999	O=C(O)c1cc2ccccc2cc1F	c1ccc2ccccc2c1	-7.6224544000000005	-1.2364223	3.773
539	7.4142	2.3595	4.0360000000000005	0.016	-0.5539999999999999	O=C(O)c1cc2ccccc2cc1C(F)(F)F	c1ccc2ccccc2c1	-7.826679200000001	-1.3211495000000002	3.8433000000000006
8982	7.4304	2.4033	4.042	0.0144	-0.625	O=C(O)c1cc2ccccc2cc1C(F)(F)F	c1ccc2ccccc2c1	-7.8441104	-1.3571092999999999	3.84885
540	7.4126	2.3054	4.001	0.0078	-0.63	O=C(O)c1cc2ccccc2cc1C(=O)O	c1ccc2ccccc2c1	-7.824957600000001	-1.2767334	3.8109250000000006
8983	7.4247	2.2956	4.019	0.0053	-0.664	O=C(O)c1cc2ccccc2cc1C(=O)O	c1ccc2ccccc2c1	-7.8379772	-1.2686875999999998	3.8275750000000004
541	7.6585	3.1652	3.4789999999999996	0.0782	-0.535	O=C(O)c1cc([N+](=O)[O-])cc2ccccc12	c1ccc2ccccc2c1	-8.089546	-1.9826291999999999	3.3280749999999997
8984	7.6571	3.1615	3.4819999999999998	0.0779	-0.536	O=C(O)c1cc([N+](=O)[O-])cc2ccccc12	c1ccc2ccccc2c1	-8.0880396	-1.9795914999999997	3.33085
542	7.6273	3.0905	3.511	0.1718	-0.638	O=C(O)c1cc([N+](=O)[O-])c2ccccc2c1	c1ccc2ccccc2c1	-8.055974800000001	-1.9213004999999996	3.357675
8985	7.6644	3.1335	3.5210000000000004	0.17	-0.537	O=C(O)c1cc([N+](=O)[O-])c2ccccc2c1	c1ccc2ccccc2c1	-8.0958944	-1.9566035	3.366925
543	6.6101	2.2681	3.5589999999999997	0.1341	-0.556	O=C(O)c1cc(S)cc2ccccc12	c1ccc2ccccc2c1	-6.961467600000001	-1.2461101	3.402075
8986	6.6111	2.279	3.552	0.1355	-0.555	O=C(O)c1cc(S)cc2ccccc12	c1ccc2ccccc2c1	-6.962543600000001	-1.2550589999999997	3.3956
544	6.4985	2.1447	3.657	0.1531	-0.555	O=C(O)c1cc(S)c2ccccc2c1	c1ccc2ccccc2c1	-6.841386000000001	-1.1447987	3.492725
8987	6.4992	2.1466	3.655	0.1527	-0.555	O=C(O)c1cc(S)c2ccccc2c1	c1ccc2ccccc2c1	-6.842139200000001	-1.1463585999999997	3.490875
545	7.4092	2.5419	4.135	0.0314	-0.726	O=C(O)c1cc(S(=O)(=O)O)cc2ccccc12	c1ccc2ccccc2c1	-7.821299200000001	-1.4708998999999996	3.934875
8988	7.4177	2.5952	4.106	0.0526	-0.7440000000000001	O=C(O)c1cc(S(=O)(=O)O)cc2ccccc12	c1ccc2ccccc2c1	-7.830445200000001	-1.5146592	3.90805
546	7.4536	2.5556	4.025	0.0299	-0.743	O=C(O)c1cc(S(=O)(=O)O)c2ccccc2c1	c1ccc2ccccc2c1	-7.8690736	-1.4821475999999998	3.8331250000000003
8989	7.4358	2.4806	4.026	0.0303	-0.7170000000000001	O=C(O)c1cc(S(=O)(=O)O)c2ccccc2c1	c1ccc2ccccc2c1	-7.849920800000001	-1.4205725999999999	3.83405
547	6.8718	2.2651	3.7739999999999996	0.1662	-0.535	O=C(O)c1cc(O)cc2ccccc12	c1ccc2ccccc2c1	-7.243056800000001	-1.2436471	3.6009499999999997
8990	6.8709	2.2588	3.778	0.1648	-0.536	O=C(O)c1cc(O)cc2ccccc12	c1ccc2ccccc2c1	-7.2420884	-1.2384747999999997	3.60465
548	6.7203	1.9737	3.845	0.1106	-0.711	O=C(O)c1cc(O)c2ccccc2c1	c1ccc2ccccc2c1	-7.0800428	-1.0044076999999998	3.6666250000000002
8991	6.7495	2.0398	3.773	0.1245	-0.5579999999999999	O=C(O)c1cc(O)c2ccccc2c1	c1ccc2ccccc2c1	-7.111462000000001	-1.0586758	3.600025
549	7.2766	2.4098	4.043	0.0943	-0.45299999999999996	O=C(O)c1cc(F)cc2ccccc12	c1ccc2ccccc2c1	-7.6786216000000005	-1.3624458000000002	3.849775
8992	7.2755	2.4021	4.046	0.0906	-0.45299999999999996	O=C(O)c1cc(F)cc2ccccc12	c1ccc2ccccc2c1	-7.677438	-1.3561240999999997	3.8525500000000004
550	7.2154	2.2299	4.006	0.0418	-0.475	O=C(O)c1cc(F)c2ccccc2c1	c1ccc2ccccc2c1	-7.6127704000000005	-1.2147478999999999	3.8155500000000004
8993	7.1759	2.1848	4.024	0.038	-0.605	O=C(O)c1cc(F)c2ccccc2c1	c1ccc2ccccc2c1	-7.570268400000001	-1.1777208	3.8322000000000003
551	7.4215	2.3778	4.112	0.0257	-0.635	O=C(O)c1cc(C(F)(F)F)cc2ccccc12	c1ccc2ccccc2c1	-7.8345340000000006	-1.3361738	3.9136
8994	7.4547	2.5297	4.0489999999999995	0.0723	-0.501	O=C(O)c1cc(C(F)(F)F)cc2ccccc12	c1ccc2ccccc2c1	-7.870257200000001	-1.4608836999999997	3.8553249999999997
552	7.4644	2.4298	4.022	0.018	-0.501	O=C(O)c1cc(C(F)(F)F)c2ccccc2c1	c1ccc2ccccc2c1	-7.880694400000001	-1.3788658000000003	3.83035
8995	7.4704	2.4416	4.023	0.0209	-0.516	O=C(O)c1cc(C(F)(F)F)c2ccccc2c1	c1ccc2ccccc2c1	-7.887150400000001	-1.3885535999999998	3.8312749999999998
553	7.4431	2.5803	3.9530000000000003	0.0338	-0.677	O=C(O)c1cc(C(=O)O)c2ccccc2c1	c1ccc2ccccc2c1	-7.857775600000002	-1.5024262999999998	3.766525
8996	7.4458	2.6471	3.944	0.0405	-0.6859999999999999	O=C(O)c1cc(C(=O)O)c2ccccc2c1	c1ccc2ccccc2c1	-7.860680800000001	-1.5572690999999996	3.7582
554	7.6027	3.1937	3.477	0.0874	-0.619	O=C(O)c1c([N+](=O)[O-])ccc2ccccc12	c1ccc2ccccc2c1	-8.029505200000001	-2.0060276999999997	3.326225
8997	7.6021	3.191	3.478	0.0871	-0.617	O=C(O)c1c([N+](=O)[O-])ccc2ccccc12	c1ccc2ccccc2c1	-8.0288596	-2.003811	3.32715
555	6.6023	1.793	3.845	0.07	-0.728	O=C(O)c1c(S)ccc2ccccc12	c1ccc2ccccc2c1	-6.9530748	-0.8560529999999998	3.6666250000000002
8998	6.748	2.1909	3.7230000000000003	0.1087	-0.753	O=C(O)c1c(S)ccc2ccccc12	c1ccc2ccccc2c1	-7.109848000000001	-1.1827288999999999	3.5537750000000004
556	7.3545	2.1703	4.255	0.0021	-0.857	O=C(O)c1c(S(=O)(=O)O)ccc2ccccc12	c1ccc2ccccc2c1	-7.762442	-1.1658163	4.0458750000000006
8999	7.3756	2.4198	4.217	0.0062	-0.8170000000000001	O=C(O)c1c(S(=O)(=O)O)ccc2ccccc12	c1ccc2ccccc2c1	-7.785145600000001	-1.3706557999999998	4.010725
557	6.9199	2.0023	3.907	0.1118	-0.607	O=C(O)c1c(O)ccc2ccccc12	c1ccc2ccccc2c1	-7.2948124000000005	-1.0278882999999999	3.7239750000000003
9000	6.9198	2.0002	3.909	0.1116	-0.607	O=C(O)c1c(O)ccc2ccccc12	c1ccc2ccccc2c1	-7.294704800000001	-1.0261641999999997	3.725825
558	7.2825	2.2684	4.109	0.0442	-0.501	O=C(O)c1c(F)ccc2ccccc12	c1ccc2ccccc2c1	-7.684970000000001	-1.2463564000000003	3.910825
9001	7.283	2.2741	4.106	0.0452	-0.5	O=C(O)c1c(F)ccc2ccccc12	c1ccc2ccccc2c1	-7.685508000000001	-1.2510360999999999	3.90805
559	7.4038	2.3182	4.135	0.0223	-0.584	O=C(O)c1c(C(F)(F)F)ccc2ccccc12	c1ccc2ccccc2c1	-7.815488800000001	-1.2872422000000001	3.934875
9002	7.4043	2.3188	4.136	0.0224	-0.583	O=C(O)c1c(C(F)(F)F)ccc2ccccc12	c1ccc2ccccc2c1	-7.8160268	-1.2877348	3.9358
560	5.9992	1.1668	3.88	0.2211	-0.397	Nc1cccc2ccccc12	c1ccc2ccccc2c1	-6.304139200000001	-0.3419428	3.699
9003	5.998	1.1669	3.8789999999999996	0.2213	-0.396	Nc1cccc2ccccc12	c1ccc2ccccc2c1	-6.302848000000001	-0.34202489999999997	3.698075
561	6.5368	2.6782	2.525	0.0838	-0.513	Nc1cccc2cccc([N+](=O)[O-])c12	c1ccc2ccccc2c1	-6.882596800000001	-1.5828021999999997	2.4456249999999997
9004	6.4792	2.5333	2.5	0.0643	-0.536	Nc1cccc2cccc([N+](=O)[O-])c12	c1ccc2ccccc2c1	-6.8206192	-1.4638393	2.4225
562	5.9447	1.3898	3.64	0.1671	-0.469	Nc1cccc2cccc(S)c12	c1ccc2ccccc2c1	-6.245497200000001	-0.5250258	3.4770000000000003
9005	5.7429	1.2353	3.888	0.2688	-0.479	Nc1cccc2cccc(S)c12	c1ccc2ccccc2c1	-6.0283604	-0.39818129999999996	3.7064
563	7.0233	1.9451	4.2219999999999995	0.0014	-0.7490000000000001	Nc1cccc2cccc(S(=O)(=O)O)c12	c1ccc2ccccc2c1	-7.4060708	-0.9809271	4.01535
9006	7.0235	1.9455	4.22	0.0014	-0.7490000000000001	Nc1cccc2cccc(S(=O)(=O)O)c12	c1ccc2ccccc2c1	-7.406286000000001	-0.9812555	4.0135
564	5.809	1.1434	3.9539999999999997	0.105	-0.496	Nc1cccc2cccc(O)c12	c1ccc2ccccc2c1	-6.099484	-0.3227313999999999	3.7674499999999997
9007	5.8089	1.1451	3.9530000000000003	0.1055	-0.49700000000000005	Nc1cccc2cccc(O)c12	c1ccc2ccccc2c1	-6.099376400000001	-0.3241271	3.766525
565	6.5745	1.3352	4.215	0.0	-0.462	Nc1cccc2cccc(N)c12	c1ccc2ccccc2c1	-6.9231620000000005	-0.4801991999999998	4.008875
9008	6.5752	1.3351	4.216	0.0	-0.462	Nc1cccc2cccc(N)c12	c1ccc2ccccc2c1	-6.923915200000001	-0.48011709999999985	4.0098
566	6.0739	1.2564	3.889	0.2279	-0.409	Nc1cccc2cccc(F)c12	c1ccc2ccccc2c1	-6.384516400000001	-0.4155044	3.707325
9009	6.0694	1.2553	3.884	0.2275	-0.41	Nc1cccc2cccc(F)c12	c1ccc2ccccc2c1	-6.379674400000001	-0.41460130000000006	3.7027
567	6.283	1.7136	3.5260000000000002	0.1641	-0.45799999999999996	Nc1cccc2cccc(C(F)(F)F)c12	c1ccc2ccccc2c1	-6.609508000000001	-0.7908656	3.37155
9010	6.2807	1.7136	3.523	0.1641	-0.457	Nc1cccc2cccc(C(F)(F)F)c12	c1ccc2ccccc2c1	-6.607033200000001	-0.7908656	3.3687750000000003
568	6.3815	1.6556	3.7910000000000004	0.2085	-0.527	Nc1cccc2cccc(C(=O)O)c12	c1ccc2ccccc2c1	-6.7154940000000005	-0.7432475999999998	3.6166750000000003
9011	6.349	2.0007	3.27	0.1427	-0.525	Nc1cccc2cccc(C(=O)O)c12	c1ccc2ccccc2c1	-6.680524000000001	-1.0265746999999998	3.13475
569	6.3766	2.6379	2.8930000000000002	0.2064	-0.5429999999999999	Nc1cccc2ccc([N+](=O)[O-])cc12	c1ccc2ccccc2c1	-6.710221600000001	-1.5497158999999998	2.7860250000000004
9012	6.3896	2.6403	2.9	0.2046	-0.544	Nc1cccc2ccc([N+](=O)[O-])cc12	c1ccc2ccccc2c1	-6.7242096	-1.5516862999999996	2.7925
570	5.7757	1.2388	3.699	0.1274	-0.483	Nc1cccc2ccc(S)cc12	c1ccc2ccccc2c1	-6.0636532	-0.40105479999999993	3.5315749999999997
9013	5.7771	1.2465	3.718	0.122	-0.485	Nc1cccc2ccc(S)cc12	c1ccc2ccccc2c1	-6.0651596	-0.4073764999999999	3.54915
571	6.2325	1.7285	3.641	0.1993	-0.7290000000000001	Nc1cccc2ccc(S(=O)(=O)O)cc12	c1ccc2ccccc2c1	-6.55517	-0.8030984999999998	3.477925
9014	6.1951	1.734	3.627	0.1991	-0.7190000000000001	Nc1cccc2ccc(S(=O)(=O)O)cc12	c1ccc2ccccc2c1	-6.514927600000001	-0.8076139999999999	3.464975
572	5.8655	1.201	3.778	0.1568	-0.48	Nc1cccc2ccc(O)cc12	c1ccc2ccccc2c1	-6.160278000000001	-0.37002100000000004	3.60465
9015	5.8507	1.2179	3.793	0.1503	-0.485	Nc1cccc2ccc(O)cc12	c1ccc2ccccc2c1	-6.1443532	-0.38389589999999996	3.618525
573	6.1243	1.3095	3.786	0.1942	-0.426	Nc1cccc2ccc(F)cc12	c1ccc2ccccc2c1	-6.4387468000000005	-0.4590995000000001	3.61205
9016	6.1225	1.3069	3.783	0.1943	-0.424	Nc1cccc2ccc(F)cc12	c1ccc2ccccc2c1	-6.43681	-0.4569648999999999	3.609275
574	6.2326	1.6765	3.596	0.1961	-0.473	Nc1cccc2ccc(C(F)(F)F)cc12	c1ccc2ccccc2c1	-6.5552776	-0.7604065000000001	3.4363
9017	6.24	1.669	3.622	0.2002	-0.47100000000000003	Nc1cccc2ccc(C(F)(F)F)cc12	c1ccc2ccccc2c1	-6.56324	-0.7542490000000001	3.46035
575	6.2459	1.8819	3.464	0.1955	-0.685	Nc1cccc2ccc(C(=O)O)cc12	c1ccc2ccccc2c1	-6.569588400000001	-0.9290398999999999	3.3142
9018	6.256	1.8858	3.475	0.194	-0.6859999999999999	Nc1cccc2ccc(C(=O)O)cc12	c1ccc2ccccc2c1	-6.580456000000001	-0.9322417999999998	3.3243750000000003
576	6.368	2.6572	2.787	0.0946	-0.545	Nc1cccc2cc([N+](=O)[O-])ccc12	c1ccc2ccccc2c1	-6.700968000000001	-1.5655611999999999	2.687975
9019	6.3656	2.6566	2.783	0.0946	-0.544	Nc1cccc2cc([N+](=O)[O-])ccc12	c1ccc2ccccc2c1	-6.6983856	-1.5650686	2.684275
577	5.8424	1.2373	3.795	0.121	-0.488	Nc1cccc2cc(S)ccc12	c1ccc2ccccc2c1	-6.1354224	-0.3998233000000001	3.620375
9020	5.8584	1.2262	3.8080000000000003	0.1122	-0.479	Nc1cccc2cc(S)ccc12	c1ccc2ccccc2c1	-6.1526384	-0.3907101999999999	3.6324000000000005
578	6.1966	1.7377	3.641	0.1883	-0.7559999999999999	Nc1cccc2cc(S(=O)(=O)O)ccc12	c1ccc2ccccc2c1	-6.516541600000001	-0.8106516999999999	3.477925
9021	6.1896	1.7305	3.6319999999999997	0.1886	-0.748	Nc1cccc2cc(S(=O)(=O)O)ccc12	c1ccc2ccccc2c1	-6.5090096000000015	-0.8047405	3.4696
579	5.9167	1.1891	3.843	0.1729	-0.49200000000000005	Nc1cccc2cc(O)ccc12	c1ccc2ccccc2c1	-6.2153692000000005	-0.36025109999999994	3.664775
9022	5.9178	1.1901	3.843	0.1716	-0.49200000000000005	Nc1cccc2cc(O)ccc12	c1ccc2ccccc2c1	-6.2165528000000005	-0.3610720999999999	3.664775
580	6.1286	1.3297	3.7910000000000004	0.216	-0.431	Nc1cccc2cc(F)ccc12	c1ccc2ccccc2c1	-6.4433736	-0.47568369999999993	3.6166750000000003
9023	6.1247	1.3262	3.784	0.2152	-0.43200000000000005	Nc1cccc2cc(F)ccc12	c1ccc2ccccc2c1	-6.4391772000000005	-0.47281019999999996	3.6102
581	6.2264	1.6815	3.615	0.1711	-0.483	Nc1cccc2cc(C(F)(F)F)ccc12	c1ccc2ccccc2c1	-6.548606400000001	-0.7645114999999999	3.453875
9024	6.2229	1.6815	3.614	0.1723	-0.484	Nc1cccc2cc(C(F)(F)F)ccc12	c1ccc2ccccc2c1	-6.544840400000001	-0.7645114999999999	3.45295
582	6.2367	1.9198	3.4939999999999998	0.1323	-0.7	Nc1cccc2cc(C(=O)O)ccc12	c1ccc2ccccc2c1	-6.5596892	-0.9601557999999998	3.3419499999999998
9025	6.2288	1.9012	3.51	0.122	-0.711	Nc1cccc2cc(C(=O)O)ccc12	c1ccc2ccccc2c1	-6.5511888	-0.9448852	3.35675
583	6.4155	2.6538	2.7039999999999997	0.1838	-0.563	Nc1cccc2c([N+](=O)[O-])cccc12	c1ccc2ccccc2c1	-6.752078	-1.5627697999999999	2.6111999999999997
9026	6.4093	2.6517	2.718	0.1861	-0.5670000000000001	Nc1cccc2c([N+](=O)[O-])cccc12	c1ccc2ccccc2c1	-6.7454068000000005	-1.5610456999999998	2.6241499999999998
584	5.739	1.2725	3.865	0.3009	-0.47100000000000003	Nc1cccc2c(S)cccc12	c1ccc2ccccc2c1	-6.024164000000001	-0.4287225	3.685125
9027	5.7586	1.2906	3.858	0.3111	-0.47	Nc1cccc2c(S)cccc12	c1ccc2ccccc2c1	-6.045253600000001	-0.44358259999999994	3.67865
585	6.2766	1.9466	3.571	0.1999	-0.688	Nc1cccc2c(S(=O)(=O)O)cccc12	c1ccc2ccccc2c1	-6.602621600000001	-0.9821586000000001	3.4131750000000003
9028	6.2262	1.7044	3.595	0.196	-0.76	Nc1cccc2c(S(=O)(=O)O)cccc12	c1ccc2ccccc2c1	-6.548391200000001	-0.7833123999999999	3.435375
586	5.8261	1.1711	3.972	0.0794	-0.46799999999999997	Nc1cccc2c(O)cccc12	c1ccc2ccccc2c1	-6.117883600000001	-0.3454731	3.7841
9029	5.8269	1.1717	3.972	0.0786	-0.469	Nc1cccc2c(O)cccc12	c1ccc2ccccc2c1	-6.118744400000001	-0.34596569999999993	3.7841
587	5.5706	1.0903	3.8710000000000004	0.3099	-0.483	Nc1cccc2c(N)cccc12	c1ccc2ccccc2c1	-5.8429656	-0.2791363	3.6906750000000006
9030	5.5712	1.0901	3.872	0.3041	-0.484	Nc1cccc2c(N)cccc12	c1ccc2ccccc2c1	-5.843611200000001	-0.27897210000000006	3.6915999999999998
588	6.1112	1.3444	3.855	0.2287	-0.436	Nc1cccc2c(F)cccc12	c1ccc2ccccc2c1	-6.4246512000000005	-0.4877524000000001	3.675875
9031	6.1116	1.3443	3.8539999999999996	0.2295	-0.435	Nc1cccc2c(F)cccc12	c1ccc2ccccc2c1	-6.4250816	-0.4876702999999999	3.67495
589	6.261	1.7577	3.517	0.1849	-0.486	Nc1cccc2c(C(F)(F)F)cccc12	c1ccc2ccccc2c1	-6.5858360000000005	-0.8270717	3.363225
9032	6.2577	1.7572	3.514	0.1851	-0.485	Nc1cccc2c(C(F)(F)F)cccc12	c1ccc2ccccc2c1	-6.5822852	-0.8266612000000001	3.3604499999999997
590	6.2606	1.8493	3.486	0.2243	-0.6759999999999999	Nc1cccc2c(C(=O)O)cccc12	c1ccc2ccccc2c1	-6.5854056000000005	-0.9022752999999998	3.33455
9033	6.2953	2.0434	3.283	0.209	-0.5479999999999999	Nc1cccc2c(C(=O)O)cccc12	c1ccc2ccccc2c1	-6.622742800000001	-1.0616314	3.146775
591	6.7501	2.5045	3.025	0.1805	-0.5489999999999999	Nc1ccc2ccccc2c1[N+](=O)[O-]	c1ccc2ccccc2c1	-7.112107600000001	-1.4401945	2.908125
9034	6.7703	2.5086	3.135	0.1956	-0.551	Nc1ccc2ccccc2c1[N+](=O)[O-]	c1ccc2ccccc2c1	-7.1338428	-1.4435605999999996	3.0098749999999996
592	6.5304	1.801	3.6510000000000002	0.1005	-0.738	Nc1ccc2ccccc2c1S(=O)(=O)O	c1ccc2ccccc2c1	-6.875710400000001	-0.862621	3.487175
9035	6.5308	1.797	3.6519999999999997	0.1001	-0.737	Nc1ccc2ccccc2c1S(=O)(=O)O	c1ccc2ccccc2c1	-6.876140800000001	-0.8593369999999999	3.4880999999999998
593	6.1358	1.4247	3.7030000000000003	0.1049	-0.445	Nc1ccc2ccccc2c1S	c1ccc2ccccc2c1	-6.4511208	-0.5536787	3.5352750000000004
9036	5.8819	1.3843	3.6839999999999997	0.1144	-0.45	Nc1ccc2ccccc2c1S	c1ccc2ccccc2c1	-6.1779244	-0.5205103000000001	3.5176999999999996
594	5.9445	1.2901	3.72	0.0924	-0.479	Nc1ccc2ccccc2c1O	c1ccc2ccccc2c1	-6.2452820000000004	-0.44317210000000007	3.551
9037	5.869	1.227	3.5789999999999997	0.0988	-0.48	Nc1ccc2ccccc2c1O	c1ccc2ccccc2c1	-6.1640440000000005	-0.39136700000000013	3.420575
595	5.6105	1.2298	3.503	0.1395	-0.474	Nc1ccc2ccccc2c1N	c1ccc2ccccc2c1	-5.885898000000001	-0.39366579999999984	3.3502750000000003
9038	5.6437	1.164	3.536	0.1364	-0.524	Nc1ccc2ccccc2c1N	c1ccc2ccccc2c1	-5.921621200000001	-0.33964399999999983	3.3808000000000002
596	6.2852	1.3539	3.772	0.0713	-0.433	Nc1ccc2ccccc2c1F	c1ccc2ccccc2c1	-6.6118752	-0.49555190000000005	3.5991
9039	6.2848	1.3547	3.7710000000000004	0.0715	-0.434	Nc1ccc2ccccc2c1F	c1ccc2ccccc2c1	-6.6114448	-0.49620870000000006	3.5981750000000003
597	6.4921	1.7201	3.7039999999999997	0.1037	-0.455	Nc1ccc2ccccc2c1C(F)(F)F	c1ccc2ccccc2c1	-6.8344996	-0.7962020999999998	3.5362
9040	6.4933	1.7205	3.7060000000000004	0.1036	-0.455	Nc1ccc2ccccc2c1C(F)(F)F	c1ccc2ccccc2c1	-6.8357908	-0.7965304999999999	3.5380500000000006
598	6.5384	1.9058	3.535	0.1664	-0.556	Nc1ccc2ccccc2c1C(=O)O	c1ccc2ccccc2c1	-6.884318400000001	-0.9486617999999999	3.379875
9041	6.5355	1.9045	3.532	0.1672	-0.555	Nc1ccc2ccccc2c1C(=O)O	c1ccc2ccccc2c1	-6.881198	-0.9475945	3.3771
599	6.124	1.2204	3.8	0.0811	-0.39799999999999996	Nc1ccc2ccccc2c1	c1ccc2ccccc2c1	-6.438424	-0.38594839999999986	3.625
9042	6.1201	1.2205	3.795	0.0816	-0.39799999999999996	Nc1ccc2ccccc2c1	c1ccc2ccccc2c1	-6.434227600000001	-0.38603049999999983	3.620375
600	6.5579	2.6631	2.867	0.2158	-0.565	Nc1ccc2cccc([N+](=O)[O-])c2c1	c1ccc2ccccc2c1	-6.905300400000001	-1.5704050999999999	2.761975
9043	6.551	2.6574	2.861	0.2149	-0.564	Nc1ccc2cccc([N+](=O)[O-])c2c1	c1ccc2ccccc2c1	-6.897876000000001	-1.5657253999999998	2.756425
601	5.8114	1.3201	3.7110000000000003	0.1184	-0.47600000000000003	Nc1ccc2cccc(S)c2c1	c1ccc2ccccc2c1	-6.102066400000001	-0.4678021	3.5426750000000005
9044	5.7901	1.3346	3.693	0.1128	-0.475	Nc1ccc2cccc(S)c2c1	c1ccc2ccccc2c1	-6.079147600000001	-0.4797066	3.526025
602	6.3538	1.7209	3.565	0.1139	-0.741	Nc1ccc2cccc(S(=O)(=O)O)c2c1	c1ccc2ccccc2c1	-6.6856888	-0.7968589	3.407625
9045	6.4196	1.9622	3.568	0.1187	-0.701	Nc1ccc2cccc(S(=O)(=O)O)c2c1	c1ccc2ccccc2c1	-6.756489600000001	-0.9949661999999998	3.4104
603	5.9112	1.1831	3.7689999999999997	0.0747	-0.49	Nc1ccc2cccc(O)c2c1	c1ccc2ccccc2c1	-6.2094512	-0.35532509999999995	3.5963249999999998
9046	5.9013	1.1854	3.7689999999999997	0.072	-0.48	Nc1ccc2cccc(O)c2c1	c1ccc2ccccc2c1	-6.1987988000000005	-0.3572133999999999	3.5963249999999998
604	5.6146	1.122	3.6630000000000003	0.1239	-0.484	Nc1ccc2cccc(N)c2c1	c1ccc2ccccc2c1	-5.890309600000001	-0.30516200000000004	3.4982750000000005
9047	5.6246	1.1612	3.677	0.1221	-0.498	Nc1ccc2cccc(N)c2c1	c1ccc2ccccc2c1	-5.9010696000000005	-0.3373452	3.511225
605	6.2322	1.3435	3.735	0.0754	-0.43799999999999994	Nc1ccc2cccc(F)c2c1	c1ccc2ccccc2c1	-6.5548472	-0.4870134999999999	3.564875
9048	6.0529	1.3021	3.4789999999999996	0.1011	-0.43700000000000006	Nc1ccc2cccc(F)c2c1	c1ccc2ccccc2c1	-6.361920400000001	-0.45302410000000004	3.3280749999999997
606	6.3838	1.7798	3.5810000000000004	0.1235	-0.48200000000000004	Nc1ccc2cccc(C(F)(F)F)c2c1	c1ccc2ccccc2c1	-6.7179688	-0.8452158	3.4224250000000005
9049	6.3838	1.7789	3.5810000000000004	0.1236	-0.48100000000000004	Nc1ccc2cccc(C(F)(F)F)c2c1	c1ccc2ccccc2c1	-6.7179688	-0.8444768999999998	3.4224250000000005
607	6.4358	2.1015	3.359	0.1981	-0.542	Nc1ccc2cccc(C(=O)O)c2c1	c1ccc2ccccc2c1	-6.773920800000001	-1.1093315000000001	3.217075
9050	6.4385	2.1115	3.3539999999999996	0.1987	-0.5379999999999999	Nc1ccc2cccc(C(=O)O)c2c1	c1ccc2ccccc2c1	-6.776826000000001	-1.1175414999999997	3.2124499999999996
608	6.4998	2.6545	2.8089999999999997	0.0422	-0.562	Nc1ccc2ccc([N+](=O)[O-])cc2c1	c1ccc2ccccc2c1	-6.8427848000000004	-1.5633445	2.708325
9051	6.4996	2.6556	2.807	0.0422	-0.562	Nc1ccc2ccc([N+](=O)[O-])cc2c1	c1ccc2ccccc2c1	-6.842569600000001	-1.5642475999999998	2.7064749999999997
609	6.0148	1.2838	3.79	0.0635	-0.484	Nc1ccc2ccc(S)cc2c1	c1ccc2ccccc2c1	-6.320924800000001	-0.43799979999999994	3.6157500000000002
9052	6.0161	1.2837	3.7910000000000004	0.0633	-0.484	Nc1ccc2ccc(S)cc2c1	c1ccc2ccccc2c1	-6.322323600000001	-0.43791769999999997	3.6166750000000003
610	6.322	1.7634	3.625	0.1024	-0.769	Nc1ccc2ccc(S(=O)(=O)O)cc2c1	c1ccc2ccccc2c1	-6.651472000000001	-0.8317514	3.4631250000000002
9053	6.3205	1.7731	3.6210000000000004	0.1033	-0.76	Nc1ccc2ccc(S(=O)(=O)O)cc2c1	c1ccc2ccccc2c1	-6.649858000000001	-0.8397150999999999	3.4594250000000004
611	6.1117	1.2346	3.8560000000000003	0.0463	-0.491	Nc1ccc2ccc(O)cc2c1	c1ccc2ccccc2c1	-6.4251892	-0.3976065999999999	3.6768000000000005
9054	6.1045	1.2284	3.858	0.0543	-0.486	Nc1ccc2ccc(O)cc2c1	c1ccc2ccccc2c1	-6.417442	-0.3925164	3.67865
612	5.8861	1.1864	3.785	0.044	-0.489	Nc1ccc2ccc(N)cc2c1	c1ccc2ccccc2c1	-6.1824436	-0.35803439999999986	3.6111250000000004
9055	5.8882	1.1641	3.781	0.0417	-0.493	Nc1ccc2ccc(N)cc2c1	c1ccc2ccccc2c1	-6.184703200000001	-0.3397260999999999	3.607425
613	6.2686	1.3476	3.7769999999999997	0.0863	-0.441	Nc1ccc2ccc(F)cc2c1	c1ccc2ccccc2c1	-6.594013600000001	-0.4903795999999999	3.603725
9056	6.2651	1.346	3.775	0.0869	-0.44	Nc1ccc2ccc(F)cc2c1	c1ccc2ccccc2c1	-6.590247600000001	-0.4890660000000001	3.601875
614	6.355	1.6637	3.6060000000000003	0.0884	-0.493	Nc1ccc2ccc(C(F)(F)F)cc2c1	c1ccc2ccccc2c1	-6.686980000000001	-0.7498976999999999	3.4455500000000003
9057	6.3544	1.6633	3.6060000000000003	0.088	-0.494	Nc1ccc2ccc(C(F)(F)F)cc2c1	c1ccc2ccccc2c1	-6.686334400000001	-0.7495693	3.4455500000000003
615	6.3959	1.9695	3.457	0.0666	-0.556	Nc1ccc2ccc(C(=O)O)cc2c1	c1ccc2ccccc2c1	-6.730988400000001	-1.0009595	3.307725
9058	6.3977	1.9582	3.447	0.061	-0.55	Nc1ccc2ccc(C(=O)O)cc2c1	c1ccc2ccccc2c1	-6.732925200000001	-0.9916822	3.2984750000000003
616	6.525	2.5686	3.44	0.4323	-0.6	Nc1ccc2cc([N+](=O)[O-])ccc2c1	c1ccc2ccccc2c1	-6.869900000000001	-1.4928206	3.292
9059	6.414	2.5247	3.415	0.475	-0.612	Nc1ccc2cc([N+](=O)[O-])ccc2c1	c1ccc2ccccc2c1	-6.750464	-1.4567787	3.268875
617	5.7773	1.2785	3.577	0.116	-0.48200000000000004	Nc1ccc2cc(S)ccc2c1	c1ccc2ccccc2c1	-6.065374800000001	-0.4336485	3.418725
9060	5.779	1.2794	3.5789999999999997	0.116	-0.484	Nc1ccc2cc(S)ccc2c1	c1ccc2ccccc2c1	-6.067204	-0.4343874	3.420575
618	6.3312	1.6972	3.657	0.1034	-0.785	Nc1ccc2cc(S(=O)(=O)O)ccc2c1	c1ccc2ccccc2c1	-6.6613712000000005	-0.7774012	3.492725
9061	6.3269	1.7069	3.659	0.1037	-0.7829999999999999	Nc1ccc2cc(S(=O)(=O)O)ccc2c1	c1ccc2ccccc2c1	-6.656744400000001	-0.7853648999999999	3.4945749999999998
619	5.8664	1.2302	3.633	0.1165	-0.485	Nc1ccc2cc(O)ccc2c1	c1ccc2ccccc2c1	-6.1612464000000005	-0.39399419999999996	3.470525
9062	5.87	1.2477	3.63	0.1143	-0.49200000000000005	Nc1ccc2cc(O)ccc2c1	c1ccc2ccccc2c1	-6.165120000000001	-0.40836170000000005	3.46775
620	5.5912	1.1864	3.525	0.1215	-0.489	Nc1ccc2cc(N)ccc2c1	c1ccc2ccccc2c1	-5.8651312	-0.35803439999999986	3.370625
9063	5.5916	1.169	3.5260000000000002	0.1204	-0.493	Nc1ccc2cc(N)ccc2c1	c1ccc2ccccc2c1	-5.8655616	-0.34374899999999997	3.37155
621	6.2098	1.3623	3.708	0.0947	-0.442	Nc1ccc2cc(F)ccc2c1	c1ccc2ccccc2c1	-6.530744800000001	-0.5024483000000001	3.5399000000000003
9064	6.2096	1.3615	3.708	0.0945	-0.442	Nc1ccc2cc(F)ccc2c1	c1ccc2ccccc2c1	-6.5305296	-0.5017914999999998	3.5399000000000003
622	6.3552	1.6539	3.687	0.0913	-0.498	Nc1ccc2cc(C(F)(F)F)ccc2c1	c1ccc2ccccc2c1	-6.687195200000001	-0.7418518999999998	3.520475
9065	6.1956	1.6052	3.46	0.1153	-0.5	Nc1ccc2cc(C(F)(F)F)ccc2c1	c1ccc2ccccc2c1	-6.515465600000001	-0.7018691999999999	3.3104999999999998
623	6.4028	1.8808	3.728	0.1081	-0.561	Nc1ccc2cc(C(=O)O)ccc2c1	c1ccc2ccccc2c1	-6.738412800000001	-0.9281368	3.5584000000000002
9066	6.4044	1.891	3.725	0.1146	-0.561	Nc1ccc2cc(C(=O)O)ccc2c1	c1ccc2ccccc2c1	-6.7401344000000005	-0.936511	3.555625
624	6.3756	2.622	2.628	0.0909	-0.555	Nc1ccc2c([N+](=O)[O-])cccc2c1	c1ccc2ccccc2c1	-6.709145600000001	-1.5366619999999998	2.5409
9067	6.5408	2.6625	2.89	0.097	-0.5539999999999999	Nc1ccc2c([N+](=O)[O-])cccc2c1	c1ccc2ccccc2c1	-6.8869008	-1.5699125	2.7832500000000002
625	5.8591	1.3287	3.7710000000000004	0.0769	-0.47600000000000003	Nc1ccc2c(S)cccc2c1	c1ccc2ccccc2c1	-6.1533916	-0.47486269999999997	3.5981750000000003
9068	5.8563	1.3264	3.7689999999999997	0.0767	-0.47600000000000003	Nc1ccc2c(S)cccc2c1	c1ccc2ccccc2c1	-6.1503788	-0.4729743999999999	3.5963249999999998
626	6.3555	1.7363	3.687	0.0914	-0.752	Nc1ccc2c(S(=O)(=O)O)cccc2c1	c1ccc2ccccc2c1	-6.687518000000001	-0.8095022999999998	3.520475
9069	6.3642	1.8706	3.654	0.0973	-0.7609999999999999	Nc1ccc2c(S(=O)(=O)O)cccc2c1	c1ccc2ccccc2c1	-6.696879200000001	-0.9197626	3.48995
627	5.9859	1.1757	3.841	0.0485	-0.488	Nc1ccc2c(O)cccc2c1	c1ccc2ccccc2c1	-6.2898284	-0.3492496999999999	3.6629250000000004
9070	5.9875	1.1757	3.843	0.0482	-0.488	Nc1ccc2c(O)cccc2c1	c1ccc2ccccc2c1	-6.29155	-0.3492496999999999	3.664775
628	5.7142	1.1341	3.7489999999999997	0.0867	-0.48700000000000004	Nc1ccc2c(N)cccc2c1	c1ccc2ccccc2c1	-5.997479200000001	-0.3150961	3.577825
9071	5.7134	1.1206	3.7560000000000002	0.087	-0.491	Nc1ccc2c(N)cccc2c1	c1ccc2ccccc2c1	-5.996618400000001	-0.30401259999999997	3.5843000000000003
629	6.2438	1.3632	3.767	0.0724	-0.43799999999999994	Nc1ccc2c(F)cccc2c1	c1ccc2ccccc2c1	-6.567328800000001	-0.5031871999999998	3.594475
9072	6.0745	1.3294	3.528	0.099	-0.439	Nc1ccc2c(F)cccc2c1	c1ccc2ccccc2c1	-6.385162	-0.4754373999999998	3.3734
630	6.3924	1.7694	3.615	0.1081	-0.48200000000000004	Nc1ccc2c(C(F)(F)F)cccc2c1	c1ccc2ccccc2c1	-6.727222400000001	-0.8366774	3.453875
9073	6.3896	1.7689	3.611	0.1084	-0.484	Nc1ccc2c(C(F)(F)F)cccc2c1	c1ccc2ccccc2c1	-6.7242096	-0.8362668999999999	3.450175
631	6.4292	2.0807	3.451	0.1179	-0.5429999999999999	Nc1ccc2c(C(=O)O)cccc2c1	c1ccc2ccccc2c1	-6.7668192000000005	-1.0922547000000002	3.302175
9074	6.4325	2.0783	3.455	0.1183	-0.539	Nc1ccc2c(C(=O)O)cccc2c1	c1ccc2ccccc2c1	-6.770370000000001	-1.0902843	3.305875
632	6.51	2.459	3.5580000000000003	0.5039	-0.638	Nc1ccc([N+](=O)[O-])c2ccccc12	c1ccc2ccccc2c1	-6.85376	-1.4028389999999997	3.4011500000000003
9075	6.5087	2.4586	3.5589999999999997	0.5024	-0.637	Nc1ccc([N+](=O)[O-])c2ccccc12	c1ccc2ccccc2c1	-6.852361200000001	-1.4025105999999998	3.402075
633	5.6972	1.3071	3.556	0.2523	-0.47	Nc1ccc(S)c2ccccc12	c1ccc2ccccc2c1	-5.9791872	-0.45712909999999984	3.3993
9076	5.6732	1.2962	3.5189999999999997	0.249	-0.467	Nc1ccc(S)c2ccccc12	c1ccc2ccccc2c1	-5.9533632	-0.44818020000000003	3.3650749999999996
634	6.3012	1.712	3.8310000000000004	0.2827	-0.795	Nc1ccc(S(=O)(=O)O)c2ccccc12	c1ccc2ccccc2c1	-6.6290912	-0.7895519999999999	3.6536750000000002
9077	6.2984	1.7109	3.827	0.2821	-0.792	Nc1ccc(S(=O)(=O)O)c2ccccc12	c1ccc2ccccc2c1	-6.626078400000001	-0.7886489	3.649975
635	5.7249	1.1984	3.585	0.1877	-0.489	Nc1ccc(O)c2ccccc12	c1ccc2ccccc2c1	-6.0089924	-0.36788639999999984	3.426125
9078	5.7243	1.21	3.5010000000000003	0.1797	-0.47700000000000004	Nc1ccc(O)c2ccccc12	c1ccc2ccccc2c1	-6.008346800000001	-0.3774099999999999	3.348425
636	5.4541	1.1803	3.3960000000000004	0.2206	-0.484	Nc1ccc(N)c2ccccc12	c1ccc2ccccc2c1	-5.717611600000001	-0.3530262999999999	3.2513000000000005
9079	5.4468	1.1805	3.388	0.2208	-0.484	Nc1ccc(N)c2ccccc12	c1ccc2ccccc2c1	-5.7097568	-0.3531905000000001	3.2439
637	6.1182	1.356	3.825	0.2183	-0.439	Nc1ccc(F)c2ccccc12	c1ccc2ccccc2c1	-6.432183200000001	-0.49727599999999994	3.6481250000000003
9080	6.119	1.3582	3.8280000000000003	0.2178	-0.439	Nc1ccc(F)c2ccccc12	c1ccc2ccccc2c1	-6.433044000000001	-0.49908220000000003	3.6509000000000005
638	6.3064	1.7488	3.864	0.2842	-0.493	Nc1ccc(C(F)(F)F)c2ccccc12	c1ccc2ccccc2c1	-6.6346864000000005	-0.8197647999999998	3.6842
9081	6.3053	1.7484	3.864	0.2841	-0.494	Nc1ccc(C(F)(F)F)c2ccccc12	c1ccc2ccccc2c1	-6.6335028000000005	-0.8194364	3.6842
639	6.3105	1.8076	3.76	0.3944	-0.728	Nc1ccc(C(=O)O)c2ccccc12	c1ccc2ccccc2c1	-6.639098000000001	-0.8680396	3.5879999999999996
9082	6.3756	1.9499	3.718	0.4651	-0.561	Nc1ccc(C(=O)O)c2ccccc12	c1ccc2ccccc2c1	-6.709145600000001	-0.9848678999999999	3.54915
640	6.5366	2.7422	2.6210000000000004	0.1056	-0.517	Nc1cc2ccccc2cc1[N+](=O)[O-]	c1ccc2ccccc2c1	-6.8823816	-1.6353461999999999	2.5344250000000006
9083	6.5347	2.7479	2.6289999999999996	0.1089	-0.516	Nc1cc2ccccc2cc1[N+](=O)[O-]	c1ccc2ccccc2c1	-6.8803372000000005	-1.6400259	2.541825
641	6.3958	1.7834	3.655	0.1014	-0.721	Nc1cc2ccccc2cc1S(=O)(=O)O	c1ccc2ccccc2c1	-6.730880800000001	-0.8481713999999999	3.490875
9084	6.4125	1.939	3.636	0.1007	-0.654	Nc1cc2ccccc2cc1S(=O)(=O)O	c1ccc2ccccc2c1	-6.74885	-0.9759189999999999	3.4733
642	6.0706	1.2623	3.77	0.0999	-0.47700000000000004	Nc1cc2ccccc2cc1S	c1ccc2ccccc2c1	-6.380965600000001	-0.4203483	3.5972500000000003
9085	6.0704	1.2624	3.7710000000000004	0.0998	-0.478	Nc1cc2ccccc2cc1S	c1ccc2ccccc2c1	-6.380750400000001	-0.4204304	3.5981750000000003
643	6.1825	1.2187	3.833	0.0958	-0.483	Nc1cc2ccccc2cc1O	c1ccc2ccccc2c1	-6.5013700000000005	-0.38455269999999986	3.6555250000000004
9086	6.2636	1.2977	3.886	0.0785	-0.47	Nc1cc2ccccc2cc1O	c1ccc2ccccc2c1	-6.5886336000000005	-0.4494117000000001	3.7045500000000002
644	5.9907	1.1405	3.742	0.1031	-0.473	Nc1cc2ccccc2cc1N	c1ccc2ccccc2c1	-6.294993200000001	-0.3203505	3.5713500000000002
9087	5.9908	1.1408	3.7430000000000003	0.1031	-0.474	Nc1cc2ccccc2cc1N	c1ccc2ccccc2c1	-6.295100800000001	-0.3205968	3.5722750000000003
645	6.3314	1.3266	3.843	0.0917	-0.418	Nc1cc2ccccc2cc1F	c1ccc2ccccc2c1	-6.661586400000001	-0.47313859999999985	3.664775
9088	6.3237	1.3251	3.8339999999999996	0.0932	-0.41700000000000004	Nc1cc2ccccc2cc1F	c1ccc2ccccc2c1	-6.6533012000000005	-0.4719070999999998	3.6564499999999995
646	6.4093	1.7125	3.622	0.0938	-0.445	Nc1cc2ccccc2cc1C(F)(F)F	c1ccc2ccccc2c1	-6.7454068000000005	-0.7899624999999998	3.46035
9089	6.4057	1.7124	3.617	0.0943	-0.445	Nc1cc2ccccc2cc1C(F)(F)F	c1ccc2ccccc2c1	-6.741533200000001	-0.7898803999999998	3.455725
647	6.4199	2.008	3.3169999999999997	0.1033	-0.5379999999999999	Nc1cc2ccccc2cc1C(=O)O	c1ccc2ccccc2c1	-6.756812400000001	-1.032568	3.178225
9090	6.3783	2.0491	3.185	0.1174	-0.504	Nc1cc2ccccc2cc1C(=O)O	c1ccc2ccccc2c1	-6.712050800000001	-1.0663111	3.056125
648	6.3363	2.5625	2.38	0.1001	-0.5539999999999999	Nc1cc([N+](=O)[O-])cc2ccccc12	c1ccc2ccccc2c1	-6.6668588	-1.4878125	2.3114999999999997
9091	6.4686	2.6069	2.615	0.1064	-0.547	Nc1cc([N+](=O)[O-])cc2ccccc12	c1ccc2ccccc2c1	-6.809213600000001	-1.5242649	2.528875
649	6.4206	2.611	2.682	0.1425	-0.54	Nc1cc([N+](=O)[O-])c2ccccc2c1	c1ccc2ccccc2c1	-6.757565600000001	-1.527631	2.59085
9092	6.5801	2.656	2.972	0.1646	-0.536	Nc1cc([N+](=O)[O-])c2ccccc2c1	c1ccc2ccccc2c1	-6.929187600000001	-1.5645759999999997	2.8591
650	5.87	1.2286	3.763	0.1129	-0.47700000000000004	Nc1cc(S)cc2ccccc12	c1ccc2ccccc2c1	-6.165120000000001	-0.39268059999999994	3.590775
9093	5.8696	1.2283	3.76	0.1135	-0.47700000000000004	Nc1cc(S)cc2ccccc12	c1ccc2ccccc2c1	-6.164689600000001	-0.3924343	3.5879999999999996
651	5.8764	1.3325	3.69	0.1075	-0.47200000000000003	Nc1cc(S)c2ccccc2c1	c1ccc2ccccc2c1	-6.172006400000001	-0.47798249999999987	3.52325
9094	5.8714	1.3236	3.693	0.1145	-0.48	Nc1cc(S)c2ccccc2c1	c1ccc2ccccc2c1	-6.166626400000001	-0.47067559999999997	3.526025
652	6.2466	1.6975	3.864	0.2562	-0.7559999999999999	Nc1cc(S(=O)(=O)O)cc2ccccc12	c1ccc2ccccc2c1	-6.570341600000001	-0.7776474999999999	3.6842
9095	6.249	1.7012	3.886	0.2544	-0.768	Nc1cc(S(=O)(=O)O)cc2ccccc12	c1ccc2ccccc2c1	-6.572924	-0.7806851999999999	3.7045500000000002
653	6.3761	1.7334	3.7430000000000003	0.0935	-0.7490000000000001	Nc1cc(S(=O)(=O)O)c2ccccc2c1	c1ccc2ccccc2c1	-6.709683600000001	-0.8071213999999999	3.5722750000000003
9096	6.3895	1.8592	3.719	0.1014	-0.741	Nc1cc(S(=O)(=O)O)c2ccccc2c1	c1ccc2ccccc2c1	-6.724102	-0.9104031999999999	3.550075
654	5.919	1.1854	3.735	0.1545	-0.491	Nc1cc(O)cc2ccccc12	c1ccc2ccccc2c1	-6.217844	-0.3572133999999999	3.564875
9097	5.9206	1.1855	3.737	0.1543	-0.49	Nc1cc(O)cc2ccccc12	c1ccc2ccccc2c1	-6.219565600000001	-0.3572955	3.566725
655	5.9643	1.1762	3.765	0.0629	-0.495	Nc1cc(O)c2ccccc2c1	c1ccc2ccccc2c1	-6.266586800000001	-0.34966019999999987	3.592625
9098	5.9642	1.1749	3.7680000000000002	0.0626	-0.495	Nc1cc(O)c2ccccc2c1	c1ccc2ccccc2c1	-6.266479200000001	-0.3485929	3.5954
656	5.6982	1.1316	3.642	0.1154	-0.494	Nc1cc(N)c2ccccc2c1	c1ccc2ccccc2c1	-5.9802632000000004	-0.31304359999999987	3.47885
9099	5.6999	1.1309	3.6430000000000002	0.1148	-0.495	Nc1cc(N)c2ccccc2c1	c1ccc2ccccc2c1	-5.982092400000001	-0.31246889999999994	3.479775
657	6.156	1.2996	3.89	0.208	-0.433	Nc1cc(F)cc2ccccc12	c1ccc2ccccc2c1	-6.472856	-0.45097160000000003	3.70825
9100	6.154	1.2983	3.886	0.2083	-0.434	Nc1cc(F)cc2ccccc12	c1ccc2ccccc2c1	-6.4707040000000005	-0.4499042999999999	3.7045500000000002
658	6.0756	1.3344	3.512	0.0934	-0.43200000000000005	Nc1cc(F)c2ccccc2c1	c1ccc2ccccc2c1	-6.3863456	-0.47954240000000004	3.3586
9101	6.2464	1.3659	3.7689999999999997	0.0684	-0.433	Nc1cc(F)c2ccccc2c1	c1ccc2ccccc2c1	-6.570126400000001	-0.5054038999999998	3.5963249999999998
659	6.2859	1.7326	3.861	0.2598	-0.484	Nc1cc(C(F)(F)F)cc2ccccc12	c1ccc2ccccc2c1	-6.6126284	-0.8064645999999999	3.6814250000000004
9102	6.293	1.7448	3.862	0.2548	-0.484	Nc1cc(C(F)(F)F)cc2ccccc12	c1ccc2ccccc2c1	-6.620268000000001	-0.8164807999999998	3.68235
660	6.3923	1.8572	3.64	0.1115	-0.47200000000000003	Nc1cc(C(F)(F)F)c2ccccc2c1	c1ccc2ccccc2c1	-6.7271148	-0.9087611999999999	3.4770000000000003
9103	6.394	1.8583	3.6430000000000002	0.1114	-0.473	Nc1cc(C(F)(F)F)c2ccccc2c1	c1ccc2ccccc2c1	-6.728944000000001	-0.9096642999999999	3.479775
661	6.3365	1.9067	3.512	0.1818	-0.539	Nc1cc(C(=O)O)cc2ccccc12	c1ccc2ccccc2c1	-6.667074	-0.9494006999999999	3.3586
9104	6.3274	1.897	3.5210000000000004	0.1777	-0.545	Nc1cc(C(=O)O)cc2ccccc12	c1ccc2ccccc2c1	-6.657282400000001	-0.941437	3.366925
662	6.4458	1.9987	3.52	0.1483	-0.534	Nc1cc(C(=O)O)c2ccccc2c1	c1ccc2ccccc2c1	-6.784680800000001	-1.0249327	3.366
9105	6.4558	2.0795	3.475	0.1584	-0.537	Nc1cc(C(=O)O)c2ccccc2c1	c1ccc2ccccc2c1	-6.795440800000001	-1.0912694999999997	3.3243750000000003
663	6.6057	2.4616	3.303	0.2618	-0.5539999999999999	Nc1c([N+](=O)[O-])ccc2ccccc12	c1ccc2ccccc2c1	-6.9567332	-1.4049735999999995	3.165275
9106	6.6072	2.462	3.304	0.2615	-0.5529999999999999	Nc1c([N+](=O)[O-])ccc2ccccc12	c1ccc2ccccc2c1	-6.9583472	-1.4053019999999998	3.1662
664	5.7663	1.2177	3.636	0.1321	-0.47700000000000004	Nc1c(S)ccc2ccccc12	c1ccc2ccccc2c1	-6.053538800000001	-0.3837316999999999	3.4733
9107	5.7674	1.2182	3.636	0.1313	-0.475	Nc1c(S)ccc2ccccc12	c1ccc2ccccc2c1	-6.054722400000001	-0.3841422	3.4733
665	6.2264	1.4373	3.727	0.1964	-0.696	Nc1c(S(=O)(=O)O)ccc2ccccc12	c1ccc2ccccc2c1	-6.548606400000001	-0.5640233	3.5574749999999997
9108	6.3346	1.6808	3.737	0.1849	-0.657	Nc1c(S(=O)(=O)O)ccc2ccccc12	c1ccc2ccccc2c1	-6.6650296	-0.7639368000000001	3.566725
666	5.898	1.3134	3.65	0.1651	-0.466	Nc1c(O)ccc2ccccc12	c1ccc2ccccc2c1	-6.195248	-0.4623014	3.48625
9109	6.3089	1.3317	3.904	0.099	-0.469	Nc1c(O)ccc2ccccc12	c1ccc2ccccc2c1	-6.637376400000001	-0.4773257000000001	3.7212
667	6.168	1.3059	3.892	0.2313	-0.419	Nc1c(F)ccc2ccccc12	c1ccc2ccccc2c1	-6.485768000000001	-0.45614389999999994	3.7101
9110	6.1702	1.3065	3.8939999999999997	0.2306	-0.419	Nc1c(F)ccc2ccccc12	c1ccc2ccccc2c1	-6.488135200000001	-0.4566365	3.71195
668	6.3272	1.5808	3.904	0.1544	-0.447	Nc1c(C(F)(F)F)ccc2ccccc12	c1ccc2ccccc2c1	-6.657067200000001	-0.6818368	3.7212
9111	6.3299	1.5806	3.908	0.1543	-0.447	Nc1c(C(F)(F)F)ccc2ccccc12	c1ccc2ccccc2c1	-6.659972400000001	-0.6816725999999999	3.7249
669	6.3344	1.713	3.613	0.1672	-0.653	Nc1c(C(=O)O)ccc2ccccc12	c1ccc2ccccc2c1	-6.6648144	-0.7903729999999999	3.452025
9112	6.3932	1.7849	3.637	0.1838	-0.5489999999999999	Nc1c(C(=O)O)ccc2ccccc12	c1ccc2ccccc2c1	-6.728083200000001	-0.8494029	3.474225
670	7.0698	2.1134	4.176	0.0241	-0.46	N#Cc1cccc2ccccc12	c1ccc2ccccc2c1	-7.4561048	-1.1191014	3.9728000000000003
9113	7.0693	2.114	4.1739999999999995	0.0243	-0.461	N#Cc1cccc2ccccc12	c1ccc2ccccc2c1	-7.455566800000001	-1.1195939999999998	3.9709499999999998
671	7.6192	2.9871	3.748	0.1857	-0.7040000000000001	N#Cc1cccc2cccc([N+](=O)[O-])c12	c1ccc2ccccc2c1	-8.047259200000001	-1.8364090999999996	3.5769
9114	7.619	2.9837	3.7489999999999997	0.1845	-0.705	N#Cc1cccc2cccc([N+](=O)[O-])c12	c1ccc2ccccc2c1	-8.047044	-1.8336176999999996	3.577825
672	6.5008	2.2515	3.464	0.1766	-0.498	N#Cc1cccc2cccc(S)c12	c1ccc2ccccc2c1	-6.843860800000001	-1.2324815	3.3142
9115	6.5003	2.2511	3.464	0.1759	-0.499	N#Cc1cccc2cccc(S)c12	c1ccc2ccccc2c1	-6.843322800000001	-1.2321531000000001	3.3142
673	7.4324	2.5208	4.169	0.0104	-0.846	N#Cc1cccc2cccc(S(=O)(=O)O)c12	c1ccc2ccccc2c1	-7.846262400000001	-1.4535767999999996	3.966325
9116	7.4325	2.5209	4.17	0.0105	-0.846	N#Cc1cccc2cccc(S(=O)(=O)O)c12	c1ccc2ccccc2c1	-7.846370000000001	-1.4536588999999998	3.96725
674	6.6626	2.059	3.7319999999999998	0.1582	-0.599	N#Cc1cccc2cccc(O)c12	c1ccc2ccccc2c1	-7.017957600000001	-1.074439	3.5620999999999996
9117	6.6624	2.059	3.7310000000000003	0.1578	-0.599	N#Cc1cccc2cccc(O)c12	c1ccc2ccccc2c1	-7.0177424	-1.074439	3.5611750000000004
675	6.3203	2.0257	3.26	0.1425	-0.514	N#Cc1cccc2cccc(N)c12	c1ccc2ccccc2c1	-6.6496428000000005	-1.0470997	3.1254999999999997
9118	6.949	2.0916	4.148	0.016	-0.595	N#Cc1cccc2cccc(N)c12	c1ccc2ccccc2c1	-7.326124	-1.1012035999999998	3.9469
676	7.1527	2.2304	4.173	0.0046	-0.5539999999999999	N#Cc1cccc2cccc(F)c12	c1ccc2ccccc2c1	-7.545305200000001	-1.2151584	3.970025
9119	7.1532	2.23	4.175	0.0045	-0.555	N#Cc1cccc2cccc(F)c12	c1ccc2ccccc2c1	-7.545843200000001	-1.21483	3.971875
677	7.434	2.4506	4.156000000000001	0.0219	-0.629	N#Cc1cccc2cccc(C(F)(F)F)c12	c1ccc2ccccc2c1	-7.847984000000001	-1.3959425999999997	3.954300000000001
9120	7.4343	2.4516	4.159	0.0219	-0.63	N#Cc1cccc2cccc(C(F)(F)F)c12	c1ccc2ccccc2c1	-7.848306800000001	-1.3967635999999999	3.9570749999999997
678	7.4147	2.5774	4.096	0.0287	-0.618	N#Cc1cccc2cccc(C(=O)O)c12	c1ccc2ccccc2c1	-7.827217200000001	-1.5000453999999999	3.8988
9121	7.3714	2.4436	4.155	0.0157	-0.855	N#Cc1cccc2cccc(C(=O)O)c12	c1ccc2ccccc2c1	-7.780626400000001	-1.3901955999999998	3.9533750000000003
679	7.3914	2.629	4.126	0.0288	-0.691	N#Cc1cccc2cccc(C#N)c12	c1ccc2ccccc2c1	-7.802146400000001	-1.5424089999999997	3.92655
9122	7.391	2.6297	4.125	0.0288	-0.691	N#Cc1cccc2cccc(C#N)c12	c1ccc2ccccc2c1	-7.801716000000001	-1.5429836999999997	3.925625
680	7.6154	3.1749	3.608	0.0912	-0.624	N#Cc1cccc2ccc([N+](=O)[O-])cc12	c1ccc2ccccc2c1	-8.043170400000001	-1.9905928999999998	3.4474
9123	7.6148	3.1761	3.6060000000000003	0.0913	-0.624	N#Cc1cccc2ccc([N+](=O)[O-])cc12	c1ccc2ccccc2c1	-8.0425248	-1.9915780999999995	3.4455500000000003
681	6.5427	2.1591	3.61	0.1593	-0.578	N#Cc1cccc2ccc(S)cc12	c1ccc2ccccc2c1	-6.8889452	-1.1566210999999997	3.4492499999999997
9124	6.5421	2.1606	3.608	0.1591	-0.5770000000000001	N#Cc1cccc2ccc(S)cc12	c1ccc2ccccc2c1	-6.8882996	-1.1578526	3.4474
682	7.3829	2.5485	4.206	0.0119	-0.836	N#Cc1cccc2ccc(S(=O)(=O)O)cc12	c1ccc2ccccc2c1	-7.793000400000001	-1.4763185	4.0005500000000005
9125	7.4312	2.6468	4.1819999999999995	0.0124	-0.73	N#Cc1cccc2ccc(S(=O)(=O)O)cc12	c1ccc2ccccc2c1	-7.8449712	-1.5570227999999995	3.9783499999999994
683	6.8088	2.0637	3.78	0.1682	-0.5770000000000001	N#Cc1cccc2ccc(O)cc12	c1ccc2ccccc2c1	-7.1752688000000004	-1.0782976999999998	3.6065
9126	6.8098	2.0632	3.781	0.1676	-0.578	N#Cc1cccc2ccc(O)cc12	c1ccc2ccccc2c1	-7.176344800000001	-1.0778872000000002	3.607425
684	6.3803	1.9246	3.4730000000000003	0.1814	-0.542	N#Cc1cccc2ccc(N)cc12	c1ccc2ccccc2c1	-6.714202800000001	-0.9640966000000001	3.322525
9127	6.218	1.8635	3.217	0.1891	-0.541	N#Cc1cccc2ccc(N)cc12	c1ccc2ccccc2c1	-6.539568000000001	-0.9139334999999998	3.085725
685	7.2187	2.2464	4.136	0.0701	-0.502	N#Cc1cccc2ccc(F)cc12	c1ccc2ccccc2c1	-7.616321200000001	-1.2282943999999998	3.9358
9128	7.219	2.2458	4.137	0.0706	-0.5	N#Cc1cccc2ccc(F)cc12	c1ccc2ccccc2c1	-7.616644000000001	-1.2278018	3.9367249999999996
686	7.4118	2.4235	4.151	0.0173	-0.561	N#Cc1cccc2ccc(C(F)(F)F)cc12	c1ccc2ccccc2c1	-7.824096800000001	-1.3736935	3.949675
9129	7.4096	2.4268	4.144	0.017	-0.561	N#Cc1cccc2ccc(C(F)(F)F)cc12	c1ccc2ccccc2c1	-7.821729600000001	-1.3764028000000001	3.9432
687	7.4362	2.687	3.9930000000000003	0.0387	-0.598	N#Cc1cccc2ccc(C(=O)O)cc12	c1ccc2ccccc2c1	-7.8503512	-1.5900269999999996	3.8035250000000005
9130	7.4119	2.6499	4.01	0.0396	-0.7190000000000001	N#Cc1cccc2ccc(C(=O)O)cc12	c1ccc2ccccc2c1	-7.824204400000001	-1.5595678999999998	3.81925
688	7.6107	3.0681	3.611	0.0646	-0.581	N#Cc1cccc2cc([N+](=O)[O-])ccc12	c1ccc2ccccc2c1	-8.0381132	-1.9029100999999997	3.450175
9131	7.6111	3.0679	3.611	0.0644	-0.5820000000000001	N#Cc1cccc2cc([N+](=O)[O-])ccc12	c1ccc2ccccc2c1	-8.0385436	-1.9027458999999998	3.450175
689	6.5293	2.1482	3.616	0.1048	-0.55	N#Cc1cccc2cc(S)ccc12	c1ccc2ccccc2c1	-6.874526800000001	-1.1476722000000001	3.4548
9132	6.5494	2.139	3.6319999999999997	0.1088	-0.557	N#Cc1cccc2cc(S)ccc12	c1ccc2ccccc2c1	-6.896154400000001	-1.1401189999999999	3.4696
690	7.3804	2.4738	4.202	0.0232	-0.765	N#Cc1cccc2cc(S(=O)(=O)O)ccc12	c1ccc2ccccc2c1	-7.790310400000001	-1.4149897999999999	3.9968500000000002
9133	7.3719	2.4711	4.2	0.0272	-0.789	N#Cc1cccc2cc(S(=O)(=O)O)ccc12	c1ccc2ccccc2c1	-7.781164400000001	-1.4127730999999994	3.995
691	6.8153	2.0731	3.8160000000000003	0.1162	-0.5429999999999999	N#Cc1cccc2cc(O)ccc12	c1ccc2ccccc2c1	-7.1822628	-1.0860151	3.6398
9134	6.8057	2.0858	3.7939999999999996	0.1187	-0.531	N#Cc1cccc2cc(O)ccc12	c1ccc2ccccc2c1	-7.171933200000001	-1.0964418	3.6194499999999996
692	6.3832	1.9576	3.492	0.1206	-0.541	N#Cc1cccc2cc(N)ccc12	c1ccc2ccccc2c1	-6.717323200000001	-0.9911895999999999	3.3401
9135	6.3774	1.9553	3.484	0.121	-0.542	N#Cc1cccc2cc(N)ccc12	c1ccc2ccccc2c1	-6.7110824000000004	-0.9893013	3.3327
693	7.2237	2.2564	4.146	0.0323	-0.48	N#Cc1cccc2cc(F)ccc12	c1ccc2ccccc2c1	-7.6217012	-1.2365043999999998	3.94505
9136	7.2243	2.2565	4.147	0.0324	-0.48100000000000004	N#Cc1cccc2cc(F)ccc12	c1ccc2ccccc2c1	-7.622346800000001	-1.2365865	3.9459750000000002
694	7.4034	2.4133	4.14	0.0357	-0.5379999999999999	N#Cc1cccc2cc(C(F)(F)F)ccc12	c1ccc2ccccc2c1	-7.815058400000001	-1.3653193	3.9395
9137	7.4018	2.4146	4.143	0.0361	-0.5379999999999999	N#Cc1cccc2cc(C(F)(F)F)ccc12	c1ccc2ccccc2c1	-7.8133368	-1.3663865999999998	3.942275
695	7.4316	2.5898	3.9989999999999997	0.0435	-0.5870000000000001	N#Cc1cccc2cc(C(=O)O)ccc12	c1ccc2ccccc2c1	-7.8454016000000015	-1.5102257999999997	3.8090749999999995
9138	7.4258	2.5815	3.9989999999999997	0.0355	-0.579	N#Cc1cccc2cc(C(=O)O)ccc12	c1ccc2ccccc2c1	-7.8391608	-1.5034115	3.8090749999999995
696	7.6637	3.1542	3.705	0.275	-0.544	N#Cc1cccc2c([N+](=O)[O-])cccc12	c1ccc2ccccc2c1	-8.0951412	-1.9735981999999996	3.537125
9139	7.6631	3.1559	3.7039999999999997	0.2758	-0.5429999999999999	N#Cc1cccc2c([N+](=O)[O-])cccc12	c1ccc2ccccc2c1	-8.0944956	-1.9749938999999999	3.5362
697	6.4438	2.1788	3.492	0.2303	-0.544	N#Cc1cccc2c(S)cccc12	c1ccc2ccccc2c1	-6.7825288000000015	-1.1727947999999997	3.3401
9140	6.418	2.1895	3.469	0.2362	-0.5529999999999999	N#Cc1cccc2c(S)cccc12	c1ccc2ccccc2c1	-6.754768000000001	-1.1815794999999998	3.318825
698	7.4211	2.5268	4.181	0.0284	-0.722	N#Cc1cccc2c(S(=O)(=O)O)cccc12	c1ccc2ccccc2c1	-7.834103600000001	-1.4585027999999998	3.977425
9141	7.4208	2.5249	4.1819999999999995	0.0285	-0.725	N#Cc1cccc2c(S(=O)(=O)O)cccc12	c1ccc2ccccc2c1	-7.8337808	-1.4569429	3.9783499999999994
699	6.6784	2.049	3.7289999999999996	0.1895	-0.53	N#Cc1cccc2c(O)cccc12	c1ccc2ccccc2c1	-7.034958400000001	-1.0662289999999999	3.559325
9142	6.6746	2.057	3.661	0.1783	-0.531	N#Cc1cccc2c(O)cccc12	c1ccc2ccccc2c1	-7.030869600000001	-1.072797	3.496425
700	6.2497	1.9327	3.3280000000000003	0.2076	-0.545	N#Cc1cccc2c(N)cccc12	c1ccc2ccccc2c1	-6.5736772000000006	-0.9707467	3.1884
9143	6.2428	1.9298	3.318	0.2078	-0.5429999999999999	N#Cc1cccc2c(N)cccc12	c1ccc2ccccc2c1	-6.566252800000001	-0.9683657999999998	3.17915
701	7.1747	2.2535	4.17	0.043	-0.466	N#Cc1cccc2c(F)cccc12	c1ccc2ccccc2c1	-7.5689772	-1.2341235	3.96725
9144	7.1741	2.2536	4.169	0.042	-0.466	N#Cc1cccc2c(F)cccc12	c1ccc2ccccc2c1	-7.5683316000000005	-1.2342056000000001	3.966325
702	7.453	2.4672	4.1530000000000005	0.0368	-0.504	N#Cc1cccc2c(C(F)(F)F)cccc12	c1ccc2ccccc2c1	-7.8684280000000015	-1.4095711999999998	3.9515250000000006
9145	7.4534	2.4664	4.1530000000000005	0.0369	-0.507	N#Cc1cccc2c(C(F)(F)F)cccc12	c1ccc2ccccc2c1	-7.868858400000001	-1.4089144	3.9515250000000006
703	7.4255	2.6258	4.098	0.0473	-0.7140000000000001	N#Cc1cccc2c(C(=O)O)cccc12	c1ccc2ccccc2c1	-7.838838000000001	-1.5397817999999996	3.9006499999999997
9146	7.4529	2.7024	4.078	0.0389	-0.569	N#Cc1cccc2c(C(=O)O)cccc12	c1ccc2ccccc2c1	-7.8683204	-1.6026703999999996	3.88215
704	7.4005	2.6775	4.12	0.0701	-0.5720000000000001	N#Cc1cccc2c(C#N)cccc12	c1ccc2ccccc2c1	-7.8119380000000005	-1.5822275000000001	3.9210000000000003
9147	7.4015	2.6769	4.12	0.0692	-0.5710000000000001	N#Cc1cccc2c(C#N)cccc12	c1ccc2ccccc2c1	-7.813014000000001	-1.5817348999999998	3.9210000000000003
705	7.6111	3.211	3.45	0.1386	-0.618	N#Cc1ccc2ccccc2c1[N+](=O)[O-]	c1ccc2ccccc2c1	-8.0385436	-2.0202309999999994	3.30125
9148	7.6092	3.2034	3.455	0.1378	-0.62	N#Cc1ccc2ccccc2c1[N+](=O)[O-]	c1ccc2ccccc2c1	-8.036499200000002	-2.0139913999999997	3.305875
706	7.3939	2.6332	4.074	0.0369	-0.7959999999999999	N#Cc1ccc2ccccc2c1S(=O)(=O)O	c1ccc2ccccc2c1	-7.804836400000001	-1.5458572	3.87845
9149	7.4242	2.7394	4.064	0.0312	-0.792	N#Cc1ccc2ccccc2c1S(=O)(=O)O	c1ccc2ccccc2c1	-7.8374392	-1.6330473999999997	3.8692
707	6.5101	2.0472	3.812	0.1525	-0.59	N#Cc1ccc2ccccc2c1S	c1ccc2ccccc2c1	-6.853867600000001	-1.0647512	3.6361
9150	6.5082	2.0455	3.8139999999999996	0.1529	-0.589	N#Cc1ccc2ccccc2c1S	c1ccc2ccccc2c1	-6.851823200000001	-1.0633555000000001	3.6379499999999996
708	6.767	1.8104	4.04	0.0744	-0.452	N#Cc1ccc2ccccc2c1O	c1ccc2ccccc2c1	-7.130292000000001	-0.8703384	3.847
9151	6.7669	1.8105	4.039	0.0742	-0.452	N#Cc1ccc2ccccc2c1O	c1ccc2ccccc2c1	-7.1301844	-0.8704204999999999	3.846075
709	6.3439	1.6184	3.8160000000000003	0.1501	-0.517	N#Cc1ccc2ccccc2c1N	c1ccc2ccccc2c1	-6.675036400000001	-0.7127064	3.6398
9152	6.3377	1.6144	3.8139999999999996	0.1511	-0.518	N#Cc1ccc2ccccc2c1N	c1ccc2ccccc2c1	-6.6683652	-0.7094223999999999	3.6379499999999996
710	7.1551	2.0927	4.093999999999999	0.0327	-0.508	N#Cc1ccc2ccccc2c1F	c1ccc2ccccc2c1	-7.547887600000001	-1.1021066999999998	3.8969499999999995
9153	7.155	2.0931	4.093	0.0327	-0.508	N#Cc1ccc2ccccc2c1F	c1ccc2ccccc2c1	-7.547780000000001	-1.1024351000000001	3.896025
711	7.378	2.4388	4.003	0.0425	-0.568	N#Cc1ccc2ccccc2c1C(F)(F)F	c1ccc2ccccc2c1	-7.787728	-1.3862547999999997	3.8127750000000002
9154	7.3781	2.439	4.003	0.0425	-0.5670000000000001	N#Cc1ccc2ccccc2c1C(F)(F)F	c1ccc2ccccc2c1	-7.7878356	-1.3864189999999996	3.8127750000000002
712	7.4043	2.6451	3.989	0.0581	-0.642	N#Cc1ccc2ccccc2c1C(=O)O	c1ccc2ccccc2c1	-7.8160268	-1.5556270999999997	3.799825
9155	7.343	2.3534	4.073	0.0269	-0.759	N#Cc1ccc2ccccc2c1C(=O)O	c1ccc2ccccc2c1	-7.750068000000001	-1.3161414000000002	3.8775250000000003
713	7.3749	2.7585	3.9130000000000003	0.1101	-0.614	N#Cc1ccc2ccccc2c1C#N	c1ccc2ccccc2c1	-7.784392400000001	-1.6487284999999998	3.729525
9156	7.3747	2.7584	3.9139999999999997	0.1102	-0.614	N#Cc1ccc2ccccc2c1C#N	c1ccc2ccccc2c1	-7.7841772	-1.6486463999999996	3.73045
714	7.0415	1.9394	4.111000000000001	0.0214	-0.467	N#Cc1ccc2ccccc2c1	c1ccc2ccccc2c1	-7.425654000000001	-0.9762474	3.9126750000000006
9157	7.0415	1.9398	4.111000000000001	0.0215	-0.46799999999999997	N#Cc1ccc2ccccc2c1	c1ccc2ccccc2c1	-7.425654000000001	-0.9765757999999999	3.9126750000000006
715	7.6447	3.1263	3.6830000000000003	0.1895	-0.613	N#Cc1ccc2cccc([N+](=O)[O-])c2c1	c1ccc2ccccc2c1	-8.074697200000001	-1.9506922999999996	3.5167750000000004
9158	7.644	3.1257	3.6830000000000003	0.1904	-0.613	N#Cc1ccc2cccc([N+](=O)[O-])c2c1	c1ccc2ccccc2c1	-8.073944000000001	-1.9501996999999998	3.5167750000000004
716	6.4021	2.0449	3.6069999999999998	0.2096	-0.545	N#Cc1ccc2cccc(S)c2c1	c1ccc2ccccc2c1	-6.737659600000001	-1.0628628999999998	3.446475
9159	6.4233	2.0247	3.641	0.2027	-0.565	N#Cc1ccc2cccc(S)c2c1	c1ccc2ccccc2c1	-6.760470800000001	-1.0462787000000002	3.477925
717	7.3936	2.4094	4.133	0.0108	-0.8079999999999999	N#Cc1ccc2cccc(S(=O)(=O)O)c2c1	c1ccc2ccccc2c1	-7.804513600000001	-1.3621174000000003	3.933025
9160	7.47	2.6128	4.138	0.0153	-0.7140000000000001	N#Cc1ccc2cccc(S(=O)(=O)O)c2c1	c1ccc2ccccc2c1	-7.88672	-1.5291088	3.93765
718	6.6483	1.8769	3.803	0.1382	-0.518	N#Cc1ccc2cccc(O)c2c1	c1ccc2ccccc2c1	-7.002570800000001	-0.9249348999999999	3.627775
9161	6.651	1.8628	3.8819999999999997	0.1365	-0.556	N#Cc1ccc2cccc(O)c2c1	c1ccc2ccccc2c1	-7.005476000000001	-0.9133588	3.7008499999999995
719	6.2243	1.75	3.489	0.1938	-0.536	N#Cc1ccc2cccc(N)c2c1	c1ccc2ccccc2c1	-6.546346800000001	-0.82075	3.337325
9162	6.2212	1.7496	3.486	0.1943	-0.537	N#Cc1ccc2cccc(N)c2c1	c1ccc2ccccc2c1	-6.5430112000000005	-0.8204215999999999	3.33455
720	7.1439	2.0779	4.093999999999999	0.0297	-0.49700000000000005	N#Cc1ccc2cccc(F)c2c1	c1ccc2ccccc2c1	-7.535836400000001	-1.0899559	3.8969499999999995
9163	7.1436	2.0781	4.095	0.0298	-0.49700000000000005	N#Cc1ccc2cccc(F)c2c1	c1ccc2ccccc2c1	-7.535513600000001	-1.0901201	3.897875
721	7.4218	2.3396	4.109	0.0151	-0.5539999999999999	N#Cc1ccc2cccc(C(F)(F)F)c2c1	c1ccc2ccccc2c1	-7.834856800000001	-1.3048115999999998	3.910825
9164	7.4224	2.3397	4.11	0.0152	-0.5539999999999999	N#Cc1ccc2cccc(C(F)(F)F)c2c1	c1ccc2ccccc2c1	-7.8355024	-1.3048937	3.9117500000000005
722	7.4484	2.6821	4.012	0.0352	-0.602	N#Cc1ccc2cccc(C(=O)O)c2c1	c1ccc2ccccc2c1	-7.863478400000002	-1.5860040999999998	3.8210999999999995
9165	7.4537	2.7115	4.001	0.0366	-0.601	N#Cc1ccc2cccc(C(=O)O)c2c1	c1ccc2ccccc2c1	-7.869181200000002	-1.6101414999999997	3.8109250000000006
723	7.3757	2.5899	4.07	0.0252	-0.616	N#Cc1ccc2cccc(C#N)c2c1	c1ccc2ccccc2c1	-7.7852532000000005	-1.5103079	3.87475
9166	7.3757	2.5895	4.07	0.0252	-0.616	N#Cc1ccc2cccc(C#N)c2c1	c1ccc2ccccc2c1	-7.7852532000000005	-1.5099795	3.87475
724	7.5864	2.9557	3.6319999999999997	0.0654	-0.609	N#Cc1ccc2ccc([N+](=O)[O-])cc2c1	c1ccc2ccccc2c1	-8.0119664	-1.8106296999999998	3.4696
9167	7.5862	2.9553	3.6319999999999997	0.0654	-0.609	N#Cc1ccc2ccc([N+](=O)[O-])cc2c1	c1ccc2ccccc2c1	-8.0117512	-1.8103012999999994	3.4696
725	6.5237	1.9642	3.623	0.0605	-0.562	N#Cc1ccc2ccc(S)cc2c1	c1ccc2ccccc2c1	-6.868501200000001	-0.9966081999999999	3.461275
9168	6.5239	1.9649	3.622	0.0603	-0.562	N#Cc1ccc2ccc(S)cc2c1	c1ccc2ccccc2c1	-6.868716400000001	-0.9971829	3.46035
726	7.3519	2.2929	4.145	0.0115	-0.809	N#Cc1ccc2ccc(S(=O)(=O)O)cc2c1	c1ccc2ccccc2c1	-7.7596444	-1.2664708999999998	3.9441249999999997
9169	7.3461	2.2886	4.147	0.0107	-0.805	N#Cc1ccc2ccc(S(=O)(=O)O)cc2c1	c1ccc2ccccc2c1	-7.7534036	-1.2629405999999999	3.9459750000000002
727	6.7866	1.9188	3.7910000000000004	0.0701	-0.545	N#Cc1ccc2ccc(O)cc2c1	c1ccc2ccccc2c1	-7.151381600000001	-0.9593348	3.6166750000000003
9170	7.0589	2.0091	4.02	0.0326	-0.556	N#Cc1ccc2ccc(O)cc2c1	c1ccc2ccccc2c1	-7.444376400000001	-1.0334710999999999	3.8284999999999996
728	6.3544	1.7998	3.4939999999999998	0.0755	-0.5529999999999999	N#Cc1ccc2ccc(N)cc2c1	c1ccc2ccccc2c1	-6.686334400000001	-0.8616358000000001	3.3419499999999998
9171	6.3535	1.7998	3.4930000000000003	0.0757	-0.552	N#Cc1ccc2ccc(N)cc2c1	c1ccc2ccccc2c1	-6.685366000000001	-0.8616358000000001	3.341025
729	7.1954	2.0968	4.074	0.0341	-0.499	N#Cc1ccc2ccc(F)cc2c1	c1ccc2ccccc2c1	-7.591250400000001	-1.1054727999999998	3.87845
9172	7.1956	2.0973	4.073	0.034	-0.5	N#Cc1ccc2ccc(F)cc2c1	c1ccc2ccccc2c1	-7.5914656	-1.1058833	3.8775250000000003
730	7.3887	2.2578	4.128	0.0031	-0.5579999999999999	N#Cc1ccc2ccc(C(F)(F)F)cc2c1	c1ccc2ccccc2c1	-7.799241200000001	-1.2376538	3.9284000000000003
9173	7.3812	2.2651	4.115	0.0031	-0.5579999999999999	N#Cc1ccc2ccc(C(F)(F)F)cc2c1	c1ccc2ccccc2c1	-7.791171200000001	-1.2436471	3.9163750000000004
731	7.3829	2.3858	4.015	0.0015	-0.7759999999999999	N#Cc1ccc2ccc(C(=O)O)cc2c1	c1ccc2ccccc2c1	-7.793000400000001	-1.3427418000000002	3.8238749999999997
9174	7.4075	2.4112	4.007	0.003	-0.596	N#Cc1ccc2ccc(C(=O)O)cc2c1	c1ccc2ccccc2c1	-7.819470000000001	-1.3635951999999998	3.8164749999999996
732	7.3503	2.3138	4.071000000000001	0.0004	-0.62	N#Cc1ccc2ccc(C#N)cc2c1	c1ccc2ccccc2c1	-7.7579228	-1.2836298	3.8756750000000006
9175	7.3495	2.3135	4.07	0.0004	-0.619	N#Cc1ccc2ccc(C#N)cc2c1	c1ccc2ccccc2c1	-7.757062	-1.2833834999999998	3.87475
733	7.5879	3.1474	3.556	0.0954	-0.603	N#Cc1ccc2cc([N+](=O)[O-])ccc2c1	c1ccc2ccccc2c1	-8.0135804	-1.9680154	3.3993
9176	7.5871	3.1457	3.557	0.0953	-0.6	N#Cc1ccc2cc([N+](=O)[O-])ccc2c1	c1ccc2ccccc2c1	-8.0127196	-1.9666196999999999	3.400225
734	6.5225	1.9862	3.8080000000000003	0.1031	-0.5720000000000001	N#Cc1ccc2cc(S)ccc2c1	c1ccc2ccccc2c1	-6.867210000000001	-1.0146701999999999	3.6324000000000005
9177	6.5016	1.9954	3.7969999999999997	0.0977	-0.5710000000000001	N#Cc1ccc2cc(S)ccc2c1	c1ccc2ccccc2c1	-6.844721600000001	-1.0222234000000001	3.622225
735	7.3533	2.4669	4.13	0.0236	-0.7929999999999999	N#Cc1ccc2cc(S(=O)(=O)O)ccc2c1	c1ccc2ccccc2c1	-7.7611508	-1.4093248999999997	3.93025
9178	7.3531	2.4669	4.13	0.0237	-0.7909999999999999	N#Cc1ccc2cc(S(=O)(=O)O)ccc2c1	c1ccc2ccccc2c1	-7.760935600000001	-1.4093248999999997	3.93025
736	7.0536	1.9912	4.078	0.0074	-0.556	N#Cc1ccc2cc(O)ccc2c1	c1ccc2ccccc2c1	-7.438673600000001	-1.0187751999999999	3.88215
9179	6.78	1.8313	3.997	0.0434	-0.5539999999999999	N#Cc1ccc2cc(O)ccc2c1	c1ccc2ccccc2c1	-7.144280000000001	-0.8874972999999998	3.807225
737	6.346	1.7214	3.705	0.1212	-0.561	N#Cc1ccc2cc(N)ccc2c1	c1ccc2ccccc2c1	-6.677296000000001	-0.7972693999999999	3.537125
9180	6.342	1.7201	3.698	0.1222	-0.561	N#Cc1ccc2cc(N)ccc2c1	c1ccc2ccccc2c1	-6.672992	-0.7962020999999998	3.53065
738	7.1899	2.0617	4.138	0.0051	-0.498	N#Cc1ccc2cc(F)ccc2c1	c1ccc2ccccc2c1	-7.5853324	-1.0766556999999999	3.93765
9181	7.1903	2.062	4.138999999999999	0.0051	-0.499	N#Cc1ccc2cc(F)ccc2c1	c1ccc2ccccc2c1	-7.5857628	-1.0769019999999996	3.9385749999999993
739	7.3884	2.2933	4.071000000000001	0.0351	-0.555	N#Cc1ccc2cc(C(F)(F)F)ccc2c1	c1ccc2ccccc2c1	-7.798918400000001	-1.2667992999999997	3.8756750000000006
9182	7.3894	2.2931	4.075	0.0355	-0.556	N#Cc1ccc2cc(C(F)(F)F)ccc2c1	c1ccc2ccccc2c1	-7.799994400000001	-1.2666350999999998	3.879375
740	7.4007	2.6186	3.9219999999999997	0.0502	-0.59	N#Cc1ccc2cc(C(=O)O)ccc2c1	c1ccc2ccccc2c1	-7.8121532	-1.5338705999999998	3.73785
9183	7.3823	2.5959	3.94	0.0497	-0.782	N#Cc1ccc2cc(C(=O)O)ccc2c1	c1ccc2ccccc2c1	-7.792354800000001	-1.5152338999999997	3.7545
741	7.3466	2.5185	4.0	0.0437	-0.615	N#Cc1ccc2cc(C#N)ccc2c1	c1ccc2ccccc2c1	-7.7539416	-1.4516885	3.81
9184	7.3464	2.5197	3.9989999999999997	0.0437	-0.617	N#Cc1ccc2cc(C#N)ccc2c1	c1ccc2ccccc2c1	-7.753726400000001	-1.4526736999999996	3.8090749999999995
742	7.6407	3.0208	3.7230000000000003	0.1984	-0.584	N#Cc1ccc2c([N+](=O)[O-])cccc2c1	c1ccc2ccccc2c1	-8.0703932	-1.8640767999999999	3.5537750000000004
9185	7.6407	3.0208	3.7230000000000003	0.1991	-0.586	N#Cc1ccc2c([N+](=O)[O-])cccc2c1	c1ccc2ccccc2c1	-8.0703932	-1.8640767999999999	3.5537750000000004
743	6.3905	2.0091	3.6239999999999997	0.1469	-0.551	N#Cc1ccc2c(S)cccc2c1	c1ccc2ccccc2c1	-6.7251780000000005	-1.0334710999999999	3.4621999999999997
9186	6.3888	2.0084	3.6239999999999997	0.1472	-0.552	N#Cc1ccc2c(S)cccc2c1	c1ccc2ccccc2c1	-6.7233488	-1.0328963999999998	3.4621999999999997
744	7.3957	2.3511	4.109	0.026	-0.769	N#Cc1ccc2c(S(=O)(=O)O)cccc2c1	c1ccc2ccccc2c1	-7.8067732	-1.3142531000000002	3.910825
9187	7.3954	2.3512	4.109	0.026	-0.77	N#Cc1ccc2c(S(=O)(=O)O)cccc2c1	c1ccc2ccccc2c1	-7.806450400000001	-1.3143352	3.910825
745	6.6413	1.89	3.813	0.1075	-0.534	N#Cc1ccc2c(O)cccc2c1	c1ccc2ccccc2c1	-6.995038800000001	-0.9356899999999998	3.6370250000000004
9188	6.6463	1.8842	3.842	0.1061	-0.542	N#Cc1ccc2c(O)cccc2c1	c1ccc2ccccc2c1	-7.000418800000001	-0.9309282	3.66385
746	6.2158	1.7692	3.497	0.1374	-0.542	N#Cc1ccc2c(N)cccc2c1	c1ccc2ccccc2c1	-6.537200800000001	-0.8365132000000001	3.344725
9189	6.2162	1.77	3.4960000000000004	0.1376	-0.541	N#Cc1ccc2c(N)cccc2c1	c1ccc2ccccc2c1	-6.537631200000001	-0.8371699999999999	3.3438000000000003
747	7.1471	2.0901	4.078	0.0368	-0.485	N#Cc1ccc2c(F)cccc2c1	c1ccc2ccccc2c1	-7.5392796	-1.0999721	3.88215
9190	7.1471	2.0907	4.078	0.0369	-0.485	N#Cc1ccc2c(F)cccc2c1	c1ccc2ccccc2c1	-7.5392796	-1.1004646999999999	3.88215
748	7.4275	2.3113	4.1	0.0211	-0.535	N#Cc1ccc2c(C(F)(F)F)cccc2c1	c1ccc2ccccc2c1	-7.840990000000001	-1.2815773	3.9025
9191	7.4274	2.3111	4.102	0.0209	-0.536	N#Cc1ccc2c(C(F)(F)F)cccc2c1	c1ccc2ccccc2c1	-7.8408824	-1.2814131	3.9043500000000004
749	7.4522	2.6105	4.012	0.0364	-0.5770000000000001	N#Cc1ccc2c(C(=O)O)cccc2c1	c1ccc2ccccc2c1	-7.867567200000002	-1.5272204999999999	3.8210999999999995
9192	7.4457	2.5676	4.022	0.0319	-0.58	N#Cc1ccc2c(C(=O)O)cccc2c1	c1ccc2ccccc2c1	-7.860573200000001	-1.4919995999999998	3.83035
750	7.3764	2.5015	4.063	0.0374	-0.599	N#Cc1ccc2c(C#N)cccc2c1	c1ccc2ccccc2c1	-7.786006400000001	-1.4377315	3.8682749999999997
9193	7.3752	2.5021	4.062	0.038	-0.598	N#Cc1ccc2c(C#N)cccc2c1	c1ccc2ccccc2c1	-7.784715200000001	-1.4382240999999998	3.8673500000000005
751	7.6395	3.3244	3.392	0.2021	-0.52	N#Cc1ccc([N+](=O)[O-])c2ccccc12	c1ccc2ccccc2c1	-8.069102	-2.1133323999999996	3.2476
9194	7.6393	3.3248	3.391	0.202	-0.521	N#Cc1ccc([N+](=O)[O-])c2ccccc12	c1ccc2ccccc2c1	-8.068886800000001	-2.1136608	3.246675
752	6.4801	2.1901	3.84	0.4503	-0.563	N#Cc1ccc(S)c2ccccc12	c1ccc2ccccc2c1	-6.821587600000001	-1.1820721	3.662
9195	6.4818	2.1898	3.842	0.4509	-0.562	N#Cc1ccc(S)c2ccccc12	c1ccc2ccccc2c1	-6.8234168	-1.1818258	3.66385
753	7.4014	2.6543	4.135	0.1439	-0.7090000000000001	N#Cc1ccc(S(=O)(=O)O)c2ccccc12	c1ccc2ccccc2c1	-7.8129064	-1.5631803	3.934875
9196	7.402	2.6543	4.136	0.1408	-0.71	N#Cc1ccc(S(=O)(=O)O)c2ccccc12	c1ccc2ccccc2c1	-7.8135520000000005	-1.5631803	3.9358
754	6.7347	1.9372	4.165	0.0137	-0.544	N#Cc1ccc(O)c2ccccc12	c1ccc2ccccc2c1	-7.095537200000001	-0.9744411999999999	3.962625
9197	6.7348	1.9372	4.163	0.0121	-0.5429999999999999	N#Cc1ccc(O)c2ccccc12	c1ccc2ccccc2c1	-7.0956448000000005	-0.9744411999999999	3.9607750000000004
755	6.1821	1.6705	3.717	0.3934	-0.5710000000000001	N#Cc1ccc(N)c2ccccc12	c1ccc2ccccc2c1	-6.500939600000001	-0.7554805000000001	3.548225
9198	6.182	1.6692	3.72	0.3928	-0.5720000000000001	N#Cc1ccc(N)c2ccccc12	c1ccc2ccccc2c1	-6.500832000000001	-0.7544132	3.551
756	7.1803	2.2531	4.1819999999999995	0.0057	-0.45899999999999996	N#Cc1ccc(F)c2ccccc12	c1ccc2ccccc2c1	-7.575002800000001	-1.2337950999999996	3.9783499999999994
9199	7.1805	2.2531	4.18	0.0055	-0.461	N#Cc1ccc(F)c2ccccc12	c1ccc2ccccc2c1	-7.575218000000001	-1.2337950999999996	3.9764999999999997
757	7.4382	2.5414	4.074	0.1864	-0.494	N#Cc1ccc(C(F)(F)F)c2ccccc12	c1ccc2ccccc2c1	-7.852503200000001	-1.4704893999999995	3.87845
9200	7.4386	2.5409	4.0760000000000005	0.186	-0.49200000000000005	N#Cc1ccc(C(F)(F)F)c2ccccc12	c1ccc2ccccc2c1	-7.8529336	-1.4700788999999999	3.8803000000000005
758	7.4098	2.7603	3.948	0.2168	-0.705	N#Cc1ccc(C(=O)O)c2ccccc12	c1ccc2ccccc2c1	-7.821944800000001	-1.6502062999999998	3.7619
9201	7.451	2.9039	3.8480000000000003	0.2328	-0.54	N#Cc1ccc(C(=O)O)c2ccccc12	c1ccc2ccccc2c1	-7.866276000000001	-1.7681019	3.6694000000000004
759	7.3915	2.8459	3.905	0.2392	-0.5579999999999999	N#Cc1ccc(C#N)c2ccccc12	c1ccc2ccccc2c1	-7.8022540000000005	-1.7204838999999996	3.7221249999999997
9202	7.3908	2.8457	3.905	0.2401	-0.557	N#Cc1ccc(C#N)c2ccccc12	c1ccc2ccccc2c1	-7.8015008	-1.7203196999999997	3.7221249999999997
760	7.5803	3.0367	3.536	0.0903	-0.647	N#Cc1cc2ccccc2cc1[N+](=O)[O-]	c1ccc2ccccc2c1	-8.0054028	-1.8771307	3.3808000000000002
9203	7.58	3.0374	3.535	0.0901	-0.6459999999999999	N#Cc1cc2ccccc2cc1[N+](=O)[O-]	c1ccc2ccccc2c1	-8.005080000000001	-1.8777053999999995	3.379875
761	7.3744	2.2941	4.098	0.0204	-0.703	N#Cc1cc2ccccc2cc1S(=O)(=O)O	c1ccc2ccccc2c1	-7.7838544	-1.2674560999999995	3.9006499999999997
9204	7.3428	2.2543	4.117	0.0166	-0.866	N#Cc1cc2ccccc2cc1S(=O)(=O)O	c1ccc2ccccc2c1	-7.749852800000001	-1.2347803000000002	3.918225
762	6.5741	2.0171	3.574	0.0731	-0.499	N#Cc1cc2ccccc2cc1S	c1ccc2ccccc2c1	-6.9227316000000005	-1.0400391	3.41595
9205	6.5677	1.9832	3.5810000000000004	0.071	-0.588	N#Cc1cc2ccccc2cc1S	c1ccc2ccccc2c1	-6.915845200000001	-1.0122071999999998	3.4224250000000005
763	6.7964	1.972	3.804	0.0933	-0.6	N#Cc1cc2ccccc2cc1O	c1ccc2ccccc2c1	-7.1619264000000005	-1.003012	3.6287
9206	6.7964	1.9709	3.805	0.0933	-0.601	N#Cc1cc2ccccc2cc1O	c1ccc2ccccc2c1	-7.1619264000000005	-1.0021089	3.6296250000000003
764	6.4068	1.8484	3.48	0.1057	-0.51	N#Cc1cc2ccccc2cc1N	c1ccc2ccccc2c1	-6.7427168	-0.9015364	3.329
9207	6.4072	1.8498	3.478	0.1056	-0.51	N#Cc1cc2ccccc2cc1N	c1ccc2ccccc2c1	-6.7431472	-0.9026858000000001	3.32715
765	7.1845	2.1238	4.04	0.0419	-0.512	N#Cc1cc2ccccc2cc1F	c1ccc2ccccc2c1	-7.579522000000001	-1.1276397999999999	3.847
9208	7.1847	2.123	4.041	0.0418	-0.511	N#Cc1cc2ccccc2cc1F	c1ccc2ccccc2c1	-7.579737200000001	-1.126983	3.8479250000000005
766	7.3739	2.2682	4.09	0.0066	-0.58	N#Cc1cc2ccccc2cc1C(F)(F)F	c1ccc2ccccc2c1	-7.7833164	-1.2461921999999999	3.89325
9209	7.3737	2.2693	4.0889999999999995	0.0068	-0.581	N#Cc1cc2ccccc2cc1C(F)(F)F	c1ccc2ccccc2c1	-7.783101200000001	-1.2470952999999998	3.8923249999999996
767	7.3944	2.3879	3.966	0.0115	-0.66	N#Cc1cc2ccccc2cc1C(=O)O	c1ccc2ccccc2c1	-7.805374400000001	-1.3444658999999999	3.77855
9210	7.3949	2.3871	3.963	0.0114	-0.6609999999999999	N#Cc1cc2ccccc2cc1C(=O)O	c1ccc2ccccc2c1	-7.8059124	-1.3438091	3.7757750000000003
768	7.3524	2.3012	4.015	0.006	-0.636	N#Cc1cc2ccccc2cc1C#N	c1ccc2ccccc2c1	-7.760182400000001	-1.2732852000000001	3.8238749999999997
9211	7.3523	2.3016	4.013999999999999	0.006	-0.636	N#Cc1cc2ccccc2cc1C#N	c1ccc2ccccc2c1	-7.7600748	-1.2736136	3.8229499999999996
769	7.6047	3.1182	3.534	0.0814	-0.5529999999999999	N#Cc1cc([N+](=O)[O-])cc2ccccc12	c1ccc2ccccc2c1	-8.031657200000001	-1.9440421999999997	3.3789499999999997
9212	7.6055	3.1182	3.535	0.0812	-0.551	N#Cc1cc([N+](=O)[O-])cc2ccccc12	c1ccc2ccccc2c1	-8.032518000000001	-1.9440421999999997	3.379875
770	7.6165	3.0895	3.515	0.1587	-0.5579999999999999	N#Cc1cc([N+](=O)[O-])c2ccccc2c1	c1ccc2ccccc2c1	-8.044354	-1.9204795	3.3613750000000002
9213	7.6171	3.0923	3.513	0.159	-0.557	N#Cc1cc([N+](=O)[O-])c2ccccc2c1	c1ccc2ccccc2c1	-8.0449996	-1.9227782999999996	3.359525
771	6.554	2.1637	3.58	0.1353	-0.5579999999999999	N#Cc1cc(S)cc2ccccc12	c1ccc2ccccc2c1	-6.901104000000001	-1.1603976999999999	3.4215
9214	6.5539	2.1637	3.58	0.1357	-0.56	N#Cc1cc(S)cc2ccccc12	c1ccc2ccccc2c1	-6.9009964	-1.1603976999999999	3.4215
772	6.4462	2.0097	3.8	0.1898	-0.561	N#Cc1cc(S)c2ccccc2c1	c1ccc2ccccc2c1	-6.785111200000001	-1.0339637000000002	3.625
9215	6.4461	2.0101	3.8	0.1897	-0.562	N#Cc1cc(S)c2ccccc2c1	c1ccc2ccccc2c1	-6.785003600000001	-1.0342921	3.625
773	7.3593	2.536	4.151	0.0167	-0.758	N#Cc1cc(S(=O)(=O)O)cc2ccccc12	c1ccc2ccccc2c1	-7.767606800000001	-1.4660559999999996	3.949675
9216	7.3664	2.5363	4.156000000000001	0.0143	-0.727	N#Cc1cc(S(=O)(=O)O)cc2ccccc12	c1ccc2ccccc2c1	-7.7752464	-1.4663023000000002	3.954300000000001
774	7.3793	2.3927	4.077	0.0243	-0.72	N#Cc1cc(S(=O)(=O)O)c2ccccc2c1	c1ccc2ccccc2c1	-7.7891268	-1.3484067	3.881225
9217	7.3774	2.39	4.077	0.0244	-0.7240000000000001	N#Cc1cc(S(=O)(=O)O)c2ccccc2c1	c1ccc2ccccc2c1	-7.7870824	-1.34619	3.881225
775	6.8042	2.1042	3.853	0.1605	-0.512	N#Cc1cc(O)cc2ccccc12	c1ccc2ccccc2c1	-7.170319200000001	-1.1115482	3.6740250000000003
9218	6.8095	2.0924	3.87	0.1556	-0.534	N#Cc1cc(O)cc2ccccc12	c1ccc2ccccc2c1	-7.176022000000001	-1.1018604	3.68975
776	6.7058	1.8648	3.983	0.0988	-0.525	N#Cc1cc(O)c2ccccc2c1	c1ccc2ccccc2c1	-7.064440800000001	-0.9150008	3.7942750000000003
9219	6.706	1.8636	3.984	0.0984	-0.526	N#Cc1cc(O)c2ccccc2c1	c1ccc2ccccc2c1	-7.064656000000001	-0.9140155999999998	3.7952
777	6.3967	1.9525	3.529	0.1579	-0.531	N#Cc1cc(N)cc2ccccc12	c1ccc2ccccc2c1	-6.731849200000001	-0.9870024999999999	3.374325
9220	6.3968	1.9527	3.528	0.1578	-0.532	N#Cc1cc(N)cc2ccccc12	c1ccc2ccccc2c1	-6.731956800000001	-0.9871667000000001	3.3734
778	6.2789	1.7349	3.73	0.2112	-0.541	N#Cc1cc(N)c2ccccc2c1	c1ccc2ccccc2c1	-6.605096400000001	-0.8083528999999999	3.56025
9221	6.2859	1.7374	3.735	0.2092	-0.541	N#Cc1cc(N)c2ccccc2c1	c1ccc2ccccc2c1	-6.6126284	-0.8104053999999999	3.564875
779	7.2123	2.2987	4.1080000000000005	0.0928	-0.461	N#Cc1cc(F)cc2ccccc12	c1ccc2ccccc2c1	-7.609434800000001	-1.2712327	3.9099000000000004
9222	7.2118	2.2987	4.1080000000000005	0.0928	-0.45899999999999996	N#Cc1cc(F)cc2ccccc12	c1ccc2ccccc2c1	-7.608896800000001	-1.2712327	3.9099000000000004
780	7.1555	2.091	4.082	0.029	-0.473	N#Cc1cc(F)c2ccccc2c1	c1ccc2ccccc2c1	-7.548318000000001	-1.100711	3.88585
9223	7.1555	2.0915	4.081	0.029	-0.474	N#Cc1cc(F)c2ccccc2c1	c1ccc2ccccc2c1	-7.548318000000001	-1.1011214999999996	3.8849250000000004
781	7.4009	2.4568	4.1	0.0466	-0.515	N#Cc1cc(C(F)(F)F)cc2ccccc12	c1ccc2ccccc2c1	-7.8123684	-1.4010327999999999	3.9025
9224	7.3953	2.4648	4.095	0.054	-0.514	N#Cc1cc(C(F)(F)F)cc2ccccc12	c1ccc2ccccc2c1	-7.8063428	-1.4076007999999995	3.897875
782	7.4094	2.3355	4.066	0.0194	-0.518	N#Cc1cc(C(F)(F)F)c2ccccc2c1	c1ccc2ccccc2c1	-7.821514400000001	-1.3014454999999998	3.87105
9225	7.4093	2.3364	4.065	0.0196	-0.518	N#Cc1cc(C(F)(F)F)c2ccccc2c1	c1ccc2ccccc2c1	-7.821406800000001	-1.3021843999999998	3.8701250000000003
783	7.399	2.6181	3.9730000000000003	0.047	-0.762	N#Cc1cc(C(=O)O)cc2ccccc12	c1ccc2ccccc2c1	-7.8103240000000005	-1.5334600999999997	3.7850250000000005
9226	7.4193	2.6271	3.972	0.035	-0.56	N#Cc1cc(C(=O)O)cc2ccccc12	c1ccc2ccccc2c1	-7.8321668	-1.5408491	3.7841
784	7.4125	2.5765	3.977	0.0517	-0.585	N#Cc1cc(C(=O)O)c2ccccc2c1	c1ccc2ccccc2c1	-7.8248500000000005	-1.4993064999999994	3.788725
9227	7.427	2.6248	3.952	0.0607	-0.563	N#Cc1cc(C(=O)O)c2ccccc2c1	c1ccc2ccccc2c1	-7.840452	-1.5389608	3.7656
785	7.3682	2.5597	4.002	0.0496	-0.578	N#Cc1cc(C#N)c2ccccc2c1	c1ccc2ccccc2c1	-7.7771832000000005	-1.4855136999999998	3.8118499999999997
9228	7.3681	2.5596	4.001	0.0497	-0.578	N#Cc1cc(C#N)c2ccccc2c1	c1ccc2ccccc2c1	-7.777075600000001	-1.4854316	3.8109250000000006
786	7.6017	3.4105	3.339	0.0998	-0.612	N#Cc1c([N+](=O)[O-])ccc2ccccc12	c1ccc2ccccc2c1	-8.028429200000001	-2.1840204999999995	3.198575
9229	7.601	3.4079	3.34	0.0996	-0.611	N#Cc1c([N+](=O)[O-])ccc2ccccc12	c1ccc2ccccc2c1	-8.027676000000001	-2.1818858999999997	3.1995
787	6.6977	2.1954	3.73	0.1479	-0.49700000000000005	N#Cc1c(S)ccc2ccccc12	c1ccc2ccccc2c1	-7.055725200000001	-1.1864233999999998	3.56025
9230	6.6974	2.1957	3.7289999999999996	0.1472	-0.49700000000000005	N#Cc1c(S)ccc2ccccc12	c1ccc2ccccc2c1	-7.055402400000001	-1.1866697	3.559325
788	7.3732	2.7561	4.1339999999999995	0.0522	-0.6779999999999999	N#Cc1c(S(=O)(=O)O)ccc2ccccc12	c1ccc2ccccc2c1	-7.7825632	-1.6467580999999996	3.9339499999999994
9231	7.3681	2.6193	4.15	0.0199	-0.767	N#Cc1c(S(=O)(=O)O)ccc2ccccc12	c1ccc2ccccc2c1	-7.777075600000001	-1.5344452999999998	3.9487500000000004
789	6.9171	2.0479	3.969	0.1114	-0.44	N#Cc1c(O)ccc2ccccc12	c1ccc2ccccc2c1	-7.2917996	-1.0653259	3.781325
9232	6.9163	2.0492	3.966	0.1117	-0.44	N#Cc1c(O)ccc2ccccc12	c1ccc2ccccc2c1	-7.2909388	-1.0663931999999998	3.77855
790	6.3948	1.7804	3.53	0.17	-0.522	N#Cc1c(N)ccc2ccccc12	c1ccc2ccccc2c1	-6.729804800000001	-0.8457083999999998	3.37525
9233	6.3947	1.7801	3.53	0.17	-0.522	N#Cc1c(N)ccc2ccccc12	c1ccc2ccccc2c1	-6.729697200000001	-0.8454620999999999	3.37525
791	7.2188	2.2704	4.133	0.0429	-0.503	N#Cc1c(F)ccc2ccccc12	c1ccc2ccccc2c1	-7.6164288	-1.2479983999999997	3.933025
9234	7.2194	2.2705	4.1339999999999995	0.0429	-0.505	N#Cc1c(F)ccc2ccccc12	c1ccc2ccccc2c1	-7.617074400000001	-1.2480805	3.9339499999999994
792	7.3834	2.5265	4.045	0.1235	-0.5589999999999999	N#Cc1c(C(F)(F)F)ccc2ccccc12	c1ccc2ccccc2c1	-7.793538400000001	-1.4582564999999996	3.851625
9235	7.3838	2.5262	4.045	0.1219	-0.5579999999999999	N#Cc1c(C(F)(F)F)ccc2ccccc12	c1ccc2ccccc2c1	-7.793968800000001	-1.4580101999999995	3.851625
793	7.4149	2.8391	3.877	0.0909	-0.639	N#Cc1c(C(=O)O)ccc2ccccc12	c1ccc2ccccc2c1	-7.827432400000001	-1.7149011	3.6962249999999996
9236	7.4142	2.8375	3.878	0.0906	-0.639	N#Cc1c(C(=O)O)ccc2ccccc12	c1ccc2ccccc2c1	-7.826679200000001	-1.7135874999999996	3.69715
794	6.8546	1.4573	4.257	0.0005	-0.35100000000000003	Fc1cccc2ccccc12	c1ccc2ccccc2c1	-7.2245496000000005	-0.5804432999999999	4.047725
9237	6.8552	1.4566	4.257	0.0005	-0.35100000000000003	Fc1cccc2ccccc12	c1ccc2ccccc2c1	-7.225195200000001	-0.5798685999999998	4.047725
795	6.2772	1.561	4.039	0.225	-0.45799999999999996	Fc1cccc2cccc(S)c12	c1ccc2ccccc2c1	-6.6032672	-0.6655809999999999	3.846075
9238	6.277	1.5608	4.038	0.2241	-0.456	Fc1cccc2cccc(S)c12	c1ccc2ccccc2c1	-6.603052000000001	-0.6654167999999999	3.8451500000000003
796	6.932	1.5881	4.235	0.0081	-0.441	Fc1cccc2cccc(F)c12	c1ccc2ccccc2c1	-7.307832000000001	-0.6878300999999999	4.027375
9239	6.9315	1.5879	4.235	0.0081	-0.441	Fc1cccc2cccc(F)c12	c1ccc2ccccc2c1	-7.307294000000001	-0.6876658999999999	4.027375
797	7.204	1.9477	4.206	0.0004	-0.511	Fc1cccc2cccc(C(F)(F)F)c12	c1ccc2ccccc2c1	-7.600504000000001	-0.9830616999999998	4.0005500000000005
9240	7.2053	1.946	4.208	0.0004	-0.51	Fc1cccc2cccc(C(F)(F)F)c12	c1ccc2ccccc2c1	-7.601902800000001	-0.9816659999999998	4.002400000000001
798	6.4092	1.5236	3.85	0.0574	-0.43	Fc1cccc2ccc(S)cc12	c1ccc2ccccc2c1	-6.745299200000001	-0.6348756000000001	3.67125
9241	6.4094	1.523	3.85	0.0574	-0.43	Fc1cccc2ccc(S)cc12	c1ccc2ccccc2c1	-6.7455144	-0.6343829999999998	3.67125
799	7.1733	1.935	4.195	0.0124	-0.441	Fc1cccc2ccc(C(F)(F)F)cc12	c1ccc2ccccc2c1	-7.567470800000001	-0.972635	3.9903750000000002
9242	7.173	1.9359	4.195	0.0124	-0.44	Fc1cccc2ccc(C(F)(F)F)cc12	c1ccc2ccccc2c1	-7.567148	-0.9733738999999998	3.9903750000000002
800	6.4217	1.522	3.8819999999999997	0.0545	-0.447	Fc1cccc2cc(S)ccc12	c1ccc2ccccc2c1	-6.758749200000001	-0.6335619999999998	3.7008499999999995
9243	6.4219	1.5225	3.8819999999999997	0.0544	-0.446	Fc1cccc2cc(S)ccc12	c1ccc2ccccc2c1	-6.758964400000001	-0.6339724999999999	3.7008499999999995
801	7.1764	1.9325	4.186	0.018	-0.424	Fc1cccc2cc(C(F)(F)F)ccc12	c1ccc2ccccc2c1	-7.5708064	-0.9705825	3.98205
9244	7.166	1.9419	4.178	0.018	-0.424	Fc1cccc2cc(C(F)(F)F)ccc12	c1ccc2ccccc2c1	-7.559616000000001	-0.9782998999999998	3.97465
802	6.2851	1.5807	3.965	0.2261	-0.435	Fc1cccc2c(S)cccc12	c1ccc2ccccc2c1	-6.6117676	-0.6817546999999998	3.777625
9245	6.2861	1.5818	3.965	0.2263	-0.436	Fc1cccc2c(S)cccc12	c1ccc2ccccc2c1	-6.612843600000001	-0.6826578	3.777625
803	6.9645	1.608	4.237	0.0083	-0.361	Fc1cccc2c(F)cccc12	c1ccc2ccccc2c1	-7.342802000000001	-0.704168	4.029225
9246	6.9649	1.6072	4.238	0.0082	-0.36200000000000004	Fc1cccc2c(F)cccc12	c1ccc2ccccc2c1	-7.343232400000001	-0.7035112	4.030150000000001
804	7.2169	2.0011	4.2139999999999995	0.0043	-0.402	Fc1cccc2c(C(F)(F)F)cccc12	c1ccc2ccccc2c1	-7.6143844000000005	-1.0269031000000002	4.00795
9247	7.2173	2.0004	4.213	0.0042	-0.40299999999999997	Fc1cccc2c(C(F)(F)F)cccc12	c1ccc2ccccc2c1	-7.6148148	-1.0263283999999997	4.0070250000000005
805	6.3317	1.595	3.995	0.2289	-0.467	Fc1ccc2ccccc2c1S	c1ccc2ccccc2c1	-6.6619092	-0.6934949999999999	3.805375
9248	6.8067	1.7408	4.206	0.0101	-0.435	Fc1ccc2ccccc2c1S	c1ccc2ccccc2c1	-7.173009200000001	-0.8131967999999999	4.0005500000000005
806	6.9928	1.6296	4.226	0.0064	-0.405	Fc1ccc2ccccc2c1F	c1ccc2ccccc2c1	-7.3732528	-0.7219015999999999	4.01905
9249	6.9924	1.6298	4.226	0.0064	-0.405	Fc1ccc2ccccc2c1F	c1ccc2ccccc2c1	-7.3728224	-0.7220657999999999	4.01905
807	7.2655	1.9885	4.196000000000001	0.017	-0.45299999999999996	Fc1ccc2ccccc2c1C(F)(F)F	c1ccc2ccccc2c1	-7.666678000000001	-1.0165585	3.9913000000000007
9250	7.2359	1.9863	4.18	0.018	-0.46799999999999997	Fc1ccc2ccccc2c1C(F)(F)F	c1ccc2ccccc2c1	-7.634828400000001	-1.0147523	3.9764999999999997
808	6.8931	1.4705	4.25	0.0102	-0.35100000000000003	Fc1ccc2ccccc2c1	c1ccc2ccccc2c1	-7.2659756	-0.5912804999999998	4.041250000000001
9251	6.8927	1.4709	4.25	0.0103	-0.353	Fc1ccc2ccccc2c1	c1ccc2ccccc2c1	-7.2655452	-0.5916089000000001	4.041250000000001
809	6.2966	1.5957	3.903	0.1999	-0.423	Fc1ccc2cccc(S)c2c1	c1ccc2ccccc2c1	-6.624141600000001	-0.6940696999999999	3.720275
9252	6.2967	1.5973	3.9	0.2001	-0.424	Fc1ccc2cccc(S)c2c1	c1ccc2ccccc2c1	-6.624249200000001	-0.6953832999999999	3.7175
810	6.9987	1.6211	4.225	0.0106	-0.384	Fc1ccc2cccc(F)c2c1	c1ccc2ccccc2c1	-7.379601200000001	-0.7149230999999999	4.018125
9253	6.9981	1.6215	4.224	0.0106	-0.38299999999999995	Fc1ccc2cccc(F)c2c1	c1ccc2ccccc2c1	-7.3789556	-0.7152514999999998	4.017200000000001
811	7.2623	2.0122	4.194	0.027	-0.441	Fc1ccc2cccc(C(F)(F)F)c2c1	c1ccc2ccccc2c1	-7.663234800000001	-1.0360161999999997	3.98945
9254	7.2621	2.0116	4.195	0.0269	-0.441	Fc1ccc2cccc(C(F)(F)F)c2c1	c1ccc2ccccc2c1	-7.663019600000001	-1.0355235999999999	3.9903750000000002
812	6.4441	1.5359	3.897	0.0738	-0.44299999999999995	Fc1ccc2ccc(S)cc2c1	c1ccc2ccccc2c1	-6.782851600000001	-0.6449739	3.714725
9255	6.4443	1.5365	3.897	0.0738	-0.445	Fc1ccc2ccc(S)cc2c1	c1ccc2ccccc2c1	-6.783066800000001	-0.6454664999999998	3.714725
813	7.054	1.6293	4.244	0.0063	-0.38299999999999995	Fc1ccc2ccc(F)cc2c1	c1ccc2ccccc2c1	-7.439104000000001	-0.7216553	4.0357
9256	7.054	1.6301	4.244	0.0063	-0.384	Fc1ccc2ccc(F)cc2c1	c1ccc2ccccc2c1	-7.439104000000001	-0.7223121	4.0357
814	7.2169	1.9368	4.173	0.0269	-0.439	Fc1ccc2ccc(C(F)(F)F)cc2c1	c1ccc2ccccc2c1	-7.6143844000000005	-0.9741128	3.970025
9257	7.2144	1.9382	4.171	0.0263	-0.439	Fc1ccc2ccc(C(F)(F)F)cc2c1	c1ccc2ccccc2c1	-7.611694400000001	-0.9752621999999999	3.9681750000000005
815	6.3867	1.5334	3.823	0.0805	-0.44799999999999995	Fc1ccc2cc(S)ccc2c1	c1ccc2ccccc2c1	-6.721089200000001	-0.6429214	3.646275
9258	6.3868	1.5338	3.823	0.0804	-0.44799999999999995	Fc1ccc2cc(S)ccc2c1	c1ccc2ccccc2c1	-6.7211968	-0.6432497999999999	3.646275
816	7.0291	1.6368	4.21	0.0271	-0.382	Fc1ccc2cc(F)ccc2c1	c1ccc2ccccc2c1	-7.412311600000001	-0.7278128	4.00425
9259	7.0298	1.6358	4.212	0.0271	-0.382	Fc1ccc2cc(F)ccc2c1	c1ccc2ccccc2c1	-7.413064800000001	-0.7269917999999999	4.0061
817	7.2331	1.9167	4.215	0.0013	-0.43700000000000006	Fc1ccc2cc(C(F)(F)F)ccc2c1	c1ccc2ccccc2c1	-7.631815600000001	-0.9576106999999999	4.008875
9260	7.2219	1.9276	4.21	0.0012	-0.43799999999999994	Fc1ccc2cc(C(F)(F)F)ccc2c1	c1ccc2ccccc2c1	-7.6197644	-0.9665596	4.00425
818	6.298	1.5949	3.91	0.2379	-0.435	Fc1ccc2c(S)cccc2c1	c1ccc2ccccc2c1	-6.625648000000001	-0.6934128999999999	3.72675
9261	6.2972	1.5943	3.909	0.2375	-0.435	Fc1ccc2c(S)cccc2c1	c1ccc2ccccc2c1	-6.624787200000001	-0.6929203	3.725825
819	7.0059	1.6202	4.237	0.0053	-0.37	Fc1ccc2c(F)cccc2c1	c1ccc2ccccc2c1	-7.3873484000000005	-0.7141841999999999	4.029225
9262	7.0059	1.62	4.238	0.0053	-0.37	Fc1ccc2c(F)cccc2c1	c1ccc2ccccc2c1	-7.3873484000000005	-0.71402	4.030150000000001
820	7.2685	2.006	4.203	0.0171	-0.41700000000000004	Fc1ccc2c(C(F)(F)F)cccc2c1	c1ccc2ccccc2c1	-7.669906000000001	-1.0309259999999996	3.9977750000000003
9263	7.2683	2.0057	4.203	0.0171	-0.418	Fc1ccc2c(C(F)(F)F)cccc2c1	c1ccc2ccccc2c1	-7.669690800000001	-1.0306796999999999	3.9977750000000003
821	6.3076	1.5669	3.9589999999999996	0.2228	-0.43799999999999994	Fc1ccc(S)c2ccccc12	c1ccc2ccccc2c1	-6.6359776	-0.6704248999999999	3.7720749999999996
9264	6.2823	1.5837	3.93	0.2382	-0.436	Fc1ccc(S)c2ccccc12	c1ccc2ccccc2c1	-6.608754800000001	-0.6842176999999999	3.7452500000000004
822	6.9661	1.6131	4.246	0.007	-0.35700000000000004	Fc1ccc(F)c2ccccc12	c1ccc2ccccc2c1	-7.3445236000000005	-0.7083551	4.03755
9265	6.9663	1.613	4.246	0.007	-0.35700000000000004	Fc1ccc(F)c2ccccc12	c1ccc2ccccc2c1	-7.344738800000001	-0.7082729999999998	4.03755
823	7.2206	2.0158	4.22	0.001	-0.395	Fc1ccc(C(F)(F)F)c2ccccc12	c1ccc2ccccc2c1	-7.618365600000001	-1.0389718000000001	4.0135
9266	7.2206	2.0157	4.221	0.001	-0.39399999999999996	Fc1ccc(C(F)(F)F)c2ccccc12	c1ccc2ccccc2c1	-7.618365600000001	-1.0388897	4.014425
824	6.4674	1.5493	3.9010000000000002	0.0777	-0.397	Fc1cc2ccccc2cc1S	c1ccc2ccccc2c1	-6.8079224	-0.6559752999999998	3.7184250000000003
9267	6.4673	1.5491	3.9	0.0779	-0.396	Fc1cc2ccccc2cc1S	c1ccc2ccccc2c1	-6.8078148	-0.6558110999999999	3.7175
825	7.0556	1.6173	4.244	0.0083	-0.402	Fc1cc2ccccc2cc1F	c1ccc2ccccc2c1	-7.440825600000001	-0.7118032999999998	4.0357
9268	7.0544	1.6198	4.243	0.0083	-0.40299999999999997	Fc1cc2ccccc2cc1F	c1ccc2ccccc2c1	-7.439534400000001	-0.7138557999999998	4.034775000000001
826	7.2074	1.9151	4.154	0.0306	-0.467	Fc1cc2ccccc2cc1C(F)(F)F	c1ccc2ccccc2c1	-7.604162400000001	-0.9562970999999999	3.95245
9269	7.207	1.915	4.154	0.0303	-0.465	Fc1cc2ccccc2cc1C(F)(F)F	c1ccc2ccccc2c1	-7.603732000000001	-0.9562149999999999	3.95245
827	6.4032	1.5314	3.864	0.0499	-0.435	Fc1cc(S)cc2ccccc12	c1ccc2ccccc2c1	-6.738843200000001	-0.6412794	3.6842
9270	6.404	1.5304	3.865	0.0497	-0.434	Fc1cc(S)cc2ccccc12	c1ccc2ccccc2c1	-6.739704000000001	-0.6404583999999999	3.685125
828	6.3656	1.5796	4.0	0.1903	-0.43	Fc1cc(S)c2ccccc2c1	c1ccc2ccccc2c1	-6.6983856	-0.6808515999999999	3.81
9271	6.3399	1.5951	3.983	0.2	-0.445	Fc1cc(S)c2ccccc2c1	c1ccc2ccccc2c1	-6.6707324	-0.6935770999999998	3.7942750000000003
829	7.003	1.6172	4.228	0.0097	-0.35700000000000004	Fc1cc(F)c2ccccc2c1	c1ccc2ccccc2c1	-7.384228000000001	-0.7117211999999998	4.0209
9272	7.0023	1.6172	4.228	0.0097	-0.35700000000000004	Fc1cc(F)c2ccccc2c1	c1ccc2ccccc2c1	-7.383474800000001	-0.7117211999999998	4.0209
830	7.1694	1.9701	4.191	0.0107	-0.41100000000000003	Fc1cc(C(F)(F)F)cc2ccccc12	c1ccc2ccccc2c1	-7.563274400000001	-1.0014520999999998	3.986675
9273	7.1758	1.9674	4.189	0.0104	-0.41200000000000003	Fc1cc(C(F)(F)F)cc2ccccc12	c1ccc2ccccc2c1	-7.5701608	-0.9992354	3.9848250000000003
831	7.2443	2.0471	4.177	0.0285	-0.39899999999999997	Fc1cc(C(F)(F)F)c2ccccc2c1	c1ccc2ccccc2c1	-7.6438668000000005	-1.0646690999999997	3.9737249999999995
9274	7.2448	2.0471	4.175	0.0284	-0.39899999999999997	Fc1cc(C(F)(F)F)c2ccccc2c1	c1ccc2ccccc2c1	-7.6444048	-1.0646690999999997	3.971875
832	6.446	1.5429	3.875	0.0535	-0.402	Fc1c(S)ccc2ccccc12	c1ccc2ccccc2c1	-6.784896000000001	-0.6507208999999999	3.694375
9275	6.4459	1.5429	3.875	0.0537	-0.402	Fc1c(S)ccc2ccccc12	c1ccc2ccccc2c1	-6.784788400000001	-0.6507208999999999	3.694375
833	7.1742	1.9045	4.195	0.0159	-0.461	Fc1c(C(F)(F)F)ccc2ccccc12	c1ccc2ccccc2c1	-7.5684392	-0.9475945	3.9903750000000002
9276	7.1743	1.9048	4.196000000000001	0.016	-0.46	Fc1c(C(F)(F)F)ccc2ccccc12	c1ccc2ccccc2c1	-7.5685468	-0.9478407999999999	3.9913000000000007
834	7.1175	1.8793	4.23	0.0102	-0.402	FC(F)(F)c1cccc2ccccc12	c1ccc2ccccc2c1	-7.50743	-0.9269052999999999	4.02275
9277	7.1171	1.8797	4.23	0.0103	-0.402	FC(F)(F)c1cccc2ccccc12	c1ccc2ccccc2c1	-7.5069996	-0.9272336999999998	4.02275
835	6.4242	1.9093	3.7089999999999996	0.2011	-0.513	FC(F)(F)c1cccc2cccc(S)c12	c1ccc2ccccc2c1	-6.761439200000001	-0.9515352999999999	3.540825
9278	6.4233	1.9103	3.7060000000000004	0.2012	-0.514	FC(F)(F)c1cccc2cccc(S)c12	c1ccc2ccccc2c1	-6.760470800000001	-0.9523563	3.5380500000000006
836	7.4328	2.2875	4.092	0.0133	-0.574	FC(F)(F)c1cccc2cccc(C(F)(F)F)c12	c1ccc2ccccc2c1	-7.846692800000001	-1.2620375	3.8951
9279	7.4256	2.274	4.105	0.013	-0.57	FC(F)(F)c1cccc2cccc(C(F)(F)F)c12	c1ccc2ccccc2c1	-7.838945600000001	-1.2509540000000001	3.9071250000000006
837	6.5827	1.9028	3.753	0.1098	-0.479	FC(F)(F)c1cccc2ccc(S)cc12	c1ccc2ccccc2c1	-6.931985200000001	-0.9461988	3.581525
9280	6.556	1.9222	3.7319999999999998	0.1036	-0.52	FC(F)(F)c1cccc2ccc(S)cc12	c1ccc2ccccc2c1	-6.903256000000001	-0.9621261999999998	3.5620999999999996
838	6.5706	1.8959	3.7510000000000003	0.0959	-0.503	FC(F)(F)c1cccc2cc(S)ccc12	c1ccc2ccccc2c1	-6.918965600000001	-0.9405338999999998	3.5796750000000004
9281	6.5505	1.9008	3.736	0.0889	-0.491	FC(F)(F)c1cccc2cc(S)ccc12	c1ccc2ccccc2c1	-6.897338000000001	-0.9445567999999999	3.5658000000000003
839	6.4391	1.9338	3.662	0.2132	-0.495	FC(F)(F)c1cccc2c(S)cccc12	c1ccc2ccccc2c1	-6.7774716	-0.9716497999999999	3.49735
9282	6.4392	1.9334	3.6630000000000003	0.2132	-0.495	FC(F)(F)c1cccc2c(S)cccc12	c1ccc2ccccc2c1	-6.7775792	-0.9713214	3.4982750000000005
840	7.5068	2.2088	4.205	0.0213	-0.44299999999999995	FC(F)(F)c1cccc2c(C(F)(F)F)cccc12	c1ccc2ccccc2c1	-7.9263168	-1.1974247999999998	3.999625
9283	7.5066	2.2091	4.205	0.0213	-0.441	FC(F)(F)c1cccc2c(C(F)(F)F)cccc12	c1ccc2ccccc2c1	-7.926101600000001	-1.1976711	3.999625
841	6.5494	1.8827	3.987	0.1445	-0.43200000000000005	FC(F)(F)c1ccc2ccccc2c1S	c1ccc2ccccc2c1	-6.896154400000001	-0.9296966999999999	3.797975
9284	6.5173	1.8763	3.971	0.1458	-0.529	FC(F)(F)c1ccc2ccccc2c1S	c1ccc2ccccc2c1	-6.8616148	-0.9244423	3.783175
842	7.4161	2.347	4.126	0.0337	-0.504	FC(F)(F)c1ccc2ccccc2c1C(F)(F)F	c1ccc2ccccc2c1	-7.828723600000001	-1.3108869999999997	3.92655
9285	7.416	2.347	4.125	0.0335	-0.504	FC(F)(F)c1ccc2ccccc2c1C(F)(F)F	c1ccc2ccccc2c1	-7.828616000000001	-1.3108869999999997	3.925625
843	7.078	1.8041	4.217	0.0101	-0.41100000000000003	FC(F)(F)c1ccc2ccccc2c1	c1ccc2ccccc2c1	-7.464928000000001	-0.8651661	4.010725
9286	7.0789	1.8025	4.218	0.01	-0.41100000000000003	FC(F)(F)c1ccc2ccccc2c1	c1ccc2ccccc2c1	-7.465896400000001	-0.8638525	4.01165
844	6.4191	1.8861	3.752	0.222	-0.48	FC(F)(F)c1ccc2cccc(S)c2c1	c1ccc2ccccc2c1	-6.755951600000001	-0.9324880999999999	3.5806
9287	6.4209	1.8868	3.7539999999999996	0.2225	-0.48100000000000004	FC(F)(F)c1ccc2cccc(S)c2c1	c1ccc2ccccc2c1	-6.757888400000001	-0.9330628	3.5824499999999997
845	7.4495	2.267	4.197	0.0091	-0.504	FC(F)(F)c1ccc2cccc(C(F)(F)F)c2c1	c1ccc2ccccc2c1	-7.864662000000001	-1.2452069999999997	3.992225
9288	7.4551	2.2602	4.185	0.009	-0.503	FC(F)(F)c1ccc2cccc(C(F)(F)F)c2c1	c1ccc2ccccc2c1	-7.8706876	-1.2396242000000002	3.9811249999999996
846	6.5116	1.8537	3.719	0.0676	-0.516	FC(F)(F)c1ccc2ccc(S)cc2c1	c1ccc2ccccc2c1	-6.8554816	-0.9058876999999997	3.550075
9289	6.5115	1.8541	3.719	0.0675	-0.516	FC(F)(F)c1ccc2ccc(S)cc2c1	c1ccc2ccccc2c1	-6.855374	-0.9062161000000001	3.550075
847	7.417	2.1369	4.202	0.0001	-0.499	FC(F)(F)c1ccc2ccc(C(F)(F)F)cc2c1	c1ccc2ccccc2c1	-7.8296920000000005	-1.1383948999999998	3.9968500000000002
9290	7.4073	2.1445	4.2010000000000005	0.0001	-0.5	FC(F)(F)c1ccc2ccc(C(F)(F)F)cc2c1	c1ccc2ccccc2c1	-7.819254800000001	-1.1446345	3.9959250000000006
848	6.5447	1.8415	3.827	0.0744	-0.512	FC(F)(F)c1ccc2cc(S)ccc2c1	c1ccc2ccccc2c1	-6.8910972	-0.8958714999999998	3.649975
9291	6.5425	1.8446	3.8280000000000003	0.0755	-0.512	FC(F)(F)c1ccc2cc(S)ccc2c1	c1ccc2ccccc2c1	-6.888730000000001	-0.8984165999999999	3.6509000000000005
849	7.4156	2.1652	4.171	0.0269	-0.496	FC(F)(F)c1ccc2cc(C(F)(F)F)ccc2c1	c1ccc2ccccc2c1	-7.828185600000001	-1.1616291999999997	3.9681750000000005
9292	7.4294	2.1509	4.176	0.0263	-0.495	FC(F)(F)c1ccc2cc(C(F)(F)F)ccc2c1	c1ccc2ccccc2c1	-7.8430344000000005	-1.1498889	3.9728000000000003
850	6.4276	1.8646	3.7769999999999997	0.1855	-0.49700000000000005	FC(F)(F)c1ccc2c(S)cccc2c1	c1ccc2ccccc2c1	-6.765097600000001	-0.9148366	3.603725
9293	6.4292	1.8607	3.783	0.1865	-0.49700000000000005	FC(F)(F)c1ccc2c(S)cccc2c1	c1ccc2ccccc2c1	-6.7668192000000005	-0.9116346999999999	3.609275
851	7.4606	2.1706	4.183	0.0164	-0.475	FC(F)(F)c1ccc2c(C(F)(F)F)cccc2c1	c1ccc2ccccc2c1	-7.876605600000001	-1.1660625999999996	3.979275
9294	7.4536	2.1751	4.189	0.0167	-0.475	FC(F)(F)c1ccc2c(C(F)(F)F)cccc2c1	c1ccc2ccccc2c1	-7.8690736	-1.1697571	3.9848250000000003
852	6.4941	1.9294	3.9360000000000004	0.3102	-0.499	FC(F)(F)c1ccc(S)c2ccccc12	c1ccc2ccccc2c1	-6.8366516000000015	-0.9680373999999999	3.7508000000000004
9295	6.4948	1.929	3.9360000000000004	0.3099	-0.498	FC(F)(F)c1ccc(S)c2ccccc12	c1ccc2ccccc2c1	-6.837404800000001	-0.967709	3.7508000000000004
853	7.4836	2.2565	4.168	0.019	-0.43	FC(F)(F)c1ccc(C(F)(F)F)c2ccccc12	c1ccc2ccccc2c1	-7.9013536	-1.2365865	3.9654000000000003
9296	7.4838	2.2558	4.17	0.0188	-0.43	FC(F)(F)c1ccc(C(F)(F)F)c2ccccc12	c1ccc2ccccc2c1	-7.9015688	-1.2360117999999995	3.96725
854	6.944	1.9116	4.167	0.0117	-0.501	FC(F)(F)c1cc2ccccc2cc1S	c1ccc2ccccc2c1	-7.320744	-0.9534235999999999	3.9644749999999997
9297	6.5473	1.8512	3.7260000000000004	0.0691	-0.43799999999999994	FC(F)(F)c1cc2ccccc2cc1S	c1ccc2ccccc2c1	-6.893894800000001	-0.9038352	3.5565500000000005
855	7.3936	2.3487	4.186	0.0003	-0.5329999999999999	FC(F)(F)c1cc2ccccc2cc1C(F)(F)F	c1ccc2ccccc2c1	-7.804513600000001	-1.3122827	3.98205
9298	7.3938	2.3489	4.186	0.0003	-0.5329999999999999	FC(F)(F)c1cc2ccccc2cc1C(F)(F)F	c1ccc2ccccc2c1	-7.8047288	-1.3124468999999999	3.98205
856	6.5673	1.9058	3.7260000000000004	0.0984	-0.505	FC(F)(F)c1cc(S)cc2ccccc12	c1ccc2ccccc2c1	-6.915414800000001	-0.9486617999999999	3.5565500000000005
9299	6.551	1.904	3.7119999999999997	0.0918	-0.485	FC(F)(F)c1cc(S)cc2ccccc12	c1ccc2ccccc2c1	-6.897876000000001	-0.9471839999999999	3.5435999999999996
857	6.4629	1.8756	3.9530000000000003	0.2681	-0.508	FC(F)(F)c1cc(S)c2ccccc2c1	c1ccc2ccccc2c1	-6.803080400000001	-0.9238675999999998	3.766525
9300	6.4916	1.8599	3.991	0.282	-0.486	FC(F)(F)c1cc(S)c2ccccc2c1	c1ccc2ccccc2c1	-6.8339616	-0.9109779000000001	3.8016750000000004
858	7.4371	2.3002	4.165	0.012	-0.455	FC(F)(F)c1cc(C(F)(F)F)c2ccccc2c1	c1ccc2ccccc2c1	-7.8513196	-1.2724642	3.962625
9301	7.4306	2.2997	4.165	0.0124	-0.455	FC(F)(F)c1cc(C(F)(F)F)c2ccccc2c1	c1ccc2ccccc2c1	-7.844325600000001	-1.2720536999999998	3.962625
859	6.6503	1.9218	3.8280000000000003	0.0894	-0.541	FC(F)(F)c1c(S)ccc2ccccc12	c1ccc2ccccc2c1	-7.004722800000001	-0.9617977999999999	3.6509000000000005
9302	6.65	1.9214	3.8280000000000003	0.0896	-0.54	FC(F)(F)c1c(S)ccc2ccccc12	c1ccc2ccccc2c1	-7.004400000000001	-0.9614693999999998	3.6509000000000005
860	6.5763	1.6717	4.208	0.009	-0.41200000000000003	CSc1cccc2ccccc12	c1ccc2ccccc2c1	-6.925098800000001	-0.7564656999999998	4.002400000000001
9303	6.1433	1.4454	3.905	0.236	-0.41700000000000004	CSc1cccc2ccccc12	c1ccc2ccccc2c1	-6.459190800000001	-0.5706733999999999	3.7221249999999997
861	6.5605	2.6969	2.5660000000000003	0.0524	-0.62	CSc1cccc2cccc([N+](=O)[O-])c12	c1ccc2ccccc2c1	-6.908098000000001	-1.5981548999999995	2.48355
9304	6.7995	2.5913	2.792	0.0149	-0.59	CSc1cccc2cccc([N+](=O)[O-])c12	c1ccc2ccccc2c1	-7.165262000000001	-1.5114572999999996	2.6925999999999997
862	6.2426	1.8964	3.878	0.0036	-0.473	CSc1cccc2cccc(SC)c12	c1ccc2ccccc2c1	-6.566037600000001	-0.9409443999999999	3.69715
9305	6.2368	1.8949	3.886	0.0063	-0.47200000000000003	CSc1cccc2cccc(SC)c12	c1ccc2ccccc2c1	-6.5597968	-0.9397128999999999	3.7045500000000002
863	6.0198	1.7556	3.846	0.2685	-0.445	CSc1cccc2cccc(S)c12	c1ccc2ccccc2c1	-6.326304800000001	-0.8253476000000001	3.6675500000000003
9306	6.0238	1.7582	3.853	0.2708	-0.446	CSc1cccc2cccc(S)c12	c1ccc2ccccc2c1	-6.3306088	-0.8274821999999998	3.6740250000000003
864	6.3562	2.038	3.5180000000000002	0.2091	-0.8220000000000001	CSc1cccc2cccc(S(=O)(=O)O)c12	c1ccc2ccccc2c1	-6.688271200000001	-1.0571979999999996	3.3641500000000004
9307	6.3636	2.0503	3.523	0.2082	-0.818	CSc1cccc2cccc(S(=O)(=O)O)c12	c1ccc2ccccc2c1	-6.6962336	-1.0672962999999998	3.3687750000000003
865	6.1858	1.6184	3.923	0.1541	-0.522	CSc1cccc2cccc(O)c12	c1ccc2ccccc2c1	-6.504920800000001	-0.7127064	3.738775
9308	6.1671	1.6207	3.924	0.1671	-0.519	CSc1cccc2cccc(O)c12	c1ccc2ccccc2c1	-6.4847996000000006	-0.7145947	3.7397
866	5.7124	1.2972	3.8689999999999998	0.096	-0.509	CSc1cccc2cccc(N)c12	c1ccc2ccccc2c1	-5.995542400000001	-0.44900119999999977	3.688825
9309	5.7137	1.299	3.8680000000000003	0.0949	-0.507	CSc1cccc2cccc(N)c12	c1ccc2ccccc2c1	-5.996941200000001	-0.45047899999999996	3.6879000000000004
867	5.9967	1.5198	3.891	0.2696	-0.48200000000000004	CSc1cccc2cccc(N(C)C)c12	c1ccc2ccccc2c1	-6.3014492	-0.6317558	3.709175
9310	5.9964	1.5187	3.892	0.2694	-0.48200000000000004	CSc1cccc2cccc(N(C)C)c12	c1ccc2ccccc2c1	-6.301126400000001	-0.6308526999999998	3.7101
868	6.4879	1.8052	3.77	0.0897	-0.461	CSc1cccc2cccc(F)c12	c1ccc2ccccc2c1	-6.8299804	-0.8660691999999998	3.5972500000000003
9311	6.4298	1.7928	3.7889999999999997	0.1385	-0.457	CSc1cccc2cccc(F)c12	c1ccc2ccccc2c1	-6.767464800000001	-0.8558887999999999	3.6148249999999997
869	6.3383	1.9572	3.5580000000000003	0.2009	-0.531	CSc1cccc2cccc(C(F)(F)F)c12	c1ccc2ccccc2c1	-6.669010800000001	-0.9908612	3.4011500000000003
9312	6.3404	1.9533	3.577	0.2042	-0.531	CSc1cccc2cccc(C(F)(F)F)c12	c1ccc2ccccc2c1	-6.6712704	-0.9876592999999999	3.418725
870	6.8281	1.9934	3.824	0.0198	-0.7170000000000001	CSc1cccc2cccc(C(=O)O)c12	c1ccc2ccccc2c1	-7.196035600000001	-1.0205813999999997	3.6471999999999998
9313	6.4177	1.8566	3.792	0.2387	-0.593	CSc1cccc2cccc(C(=O)O)c12	c1ccc2ccccc2c1	-6.7544452	-0.9082685999999999	3.6176
871	6.3724	2.1697	3.3089999999999997	0.1668	-0.586	CSc1cccc2cccc(C#N)c12	c1ccc2ccccc2c1	-6.705702400000001	-1.1653237	3.170825
9314	6.3716	2.1694	3.31	0.1672	-0.585	CSc1cccc2cccc(C#N)c12	c1ccc2ccccc2c1	-6.704841600000001	-1.1650774	3.1717500000000003
872	6.5133	2.8407	2.855	0.1994	-0.617	CSc1cccc2ccc([N+](=O)[O-])cc12	c1ccc2ccccc2c1	-6.8573108000000005	-1.7162146999999996	2.750875
9315	6.5129	2.8399	2.855	0.199	-0.616	CSc1cccc2ccc([N+](=O)[O-])cc12	c1ccc2ccccc2c1	-6.8568804000000005	-1.7155578999999999	2.750875
873	6.2292	1.7199	3.818	0.0772	-0.505	CSc1cccc2ccc(S)cc12	c1ccc2ccccc2c1	-6.5516192	-0.7960378999999999	3.6416500000000003
9316	5.9161	1.4986	3.738	0.1425	-0.495	CSc1cccc2ccc(S)cc12	c1ccc2ccccc2c1	-6.214723600000001	-0.6143506	3.56765
874	6.3349	1.9933	3.614	0.2241	-0.802	CSc1cccc2ccc(S(=O)(=O)O)cc12	c1ccc2ccccc2c1	-6.665352400000001	-1.0204993	3.45295
9317	6.3357	1.9994	3.613	0.2247	-0.799	CSc1cccc2ccc(S(=O)(=O)O)cc12	c1ccc2ccccc2c1	-6.6662132000000005	-1.0255074	3.452025
875	5.997	1.4455	3.818	0.1693	-0.494	CSc1cccc2ccc(O)cc12	c1ccc2ccccc2c1	-6.301772000000001	-0.5707554999999999	3.6416500000000003
9318	6.4144	1.6354	3.984	0.0784	-0.486	CSc1cccc2ccc(O)cc12	c1ccc2ccccc2c1	-6.7508944	-0.7266634	3.7952
876	5.7662	1.381	3.6839999999999997	0.1407	-0.503	CSc1cccc2ccc(N)cc12	c1ccc2ccccc2c1	-6.053431200000001	-0.5178009999999998	3.5176999999999996
9319	5.7702	1.3811	3.6889999999999996	0.1411	-0.503	CSc1cccc2ccc(N)cc12	c1ccc2ccccc2c1	-6.057735200000001	-0.5178831	3.5223249999999995
877	6.0083	1.5984	3.537	0.1133	-0.529	CSc1cccc2ccc(N(C)C)cc12	c1ccc2ccccc2c1	-6.3139308000000005	-0.6962863999999999	3.381725
9320	5.6874	1.4423	3.5460000000000003	0.1312	-0.536	CSc1cccc2ccc(N(C)C)cc12	c1ccc2ccccc2c1	-5.968642400000001	-0.5681282999999998	3.3900500000000005
878	6.2491	1.5839	3.7889999999999997	0.2148	-0.465	CSc1cccc2ccc(F)cc12	c1ccc2ccccc2c1	-6.573031600000001	-0.6843819000000001	3.6148249999999997
9321	6.2493	1.5856	3.79	0.2152	-0.465	CSc1cccc2ccc(F)cc12	c1ccc2ccccc2c1	-6.573246800000001	-0.6857775999999999	3.6157500000000002
879	6.3607	1.878	3.6260000000000003	0.2175	-0.524	CSc1cccc2ccc(C(F)(F)F)cc12	c1ccc2ccccc2c1	-6.6931132	-0.9258379999999998	3.4640500000000003
9322	6.3625	1.8736	3.633	0.2184	-0.524	CSc1cccc2ccc(C(F)(F)F)cc12	c1ccc2ccccc2c1	-6.69505	-0.9222255999999999	3.470525
880	6.4059	2.1786	3.503	0.2228	-0.584	CSc1cccc2ccc(C(=O)O)cc12	c1ccc2ccccc2c1	-6.7417484000000005	-1.1726305999999997	3.3502750000000003
9323	6.8493	2.3245	3.9939999999999998	0.0353	-0.5670000000000001	CSc1cccc2ccc(C(=O)O)cc12	c1ccc2ccccc2c1	-7.2188468000000015	-1.2924145	3.8044499999999997
881	6.3462	2.0229	3.486	0.2136	-0.5820000000000001	CSc1cccc2ccc(C#N)cc12	c1ccc2ccccc2c1	-6.6775112000000005	-1.0448008999999998	3.33455
9324	6.7693	2.1974	3.932	0.0002	-0.569	CSc1cccc2ccc(C#N)cc12	c1ccc2ccccc2c1	-7.132766800000001	-1.1880653999999997	3.7471
882	6.4802	2.803	2.872	0.0842	-0.585	CSc1cccc2cc([N+](=O)[O-])ccc12	c1ccc2ccccc2c1	-6.821695200000001	-1.6852629999999995	2.7666
9325	6.4798	2.8013	2.8739999999999997	0.0841	-0.585	CSc1cccc2cc([N+](=O)[O-])ccc12	c1ccc2ccccc2c1	-6.821264800000001	-1.6838672999999997	2.7684499999999996
883	5.9817	1.5043	3.85	0.1174	-0.502	CSc1cccc2cc(S)ccc12	c1ccc2ccccc2c1	-6.2853092	-0.6190302999999998	3.67125
9326	5.9949	1.4988	3.865	0.0996	-0.501	CSc1cccc2cc(S)ccc12	c1ccc2ccccc2c1	-6.299512400000001	-0.6145147999999999	3.685125
884	6.3269	1.9665	3.6260000000000003	0.2197	-0.79	CSc1cccc2cc(S(=O)(=O)O)ccc12	c1ccc2ccccc2c1	-6.656744400000001	-0.9984964999999998	3.4640500000000003
9327	6.3274	1.9655	3.627	0.2195	-0.787	CSc1cccc2cc(S(=O)(=O)O)ccc12	c1ccc2ccccc2c1	-6.657282400000001	-0.9976754999999998	3.464975
885	6.0741	1.4637	3.932	0.1835	-0.503	CSc1cccc2cc(O)ccc12	c1ccc2ccccc2c1	-6.3847316	-0.5856977	3.7471
9328	6.0712	1.4743	3.912	0.1891	-0.505	CSc1cccc2cc(O)ccc12	c1ccc2ccccc2c1	-6.381611200000001	-0.5944002999999999	3.7286
886	5.8666	1.394	3.7969999999999997	0.0698	-0.503	CSc1cccc2cc(N)ccc12	c1ccc2ccccc2c1	-6.161461600000001	-0.5284739999999998	3.622225
9329	6.1167	1.5715	3.767	0.0777	-0.5	CSc1cccc2cc(N)ccc12	c1ccc2ccccc2c1	-6.430569200000001	-0.6742014999999998	3.594475
887	5.7798	1.4296	3.612	0.0673	-0.54	CSc1cccc2cc(N(C)C)ccc12	c1ccc2ccccc2c1	-6.0680648	-0.5577016	3.4511000000000003
9330	5.9633	1.5684	3.517	0.1046	-0.539	CSc1cccc2cc(N(C)C)ccc12	c1ccc2ccccc2c1	-6.265510800000001	-0.6716563999999999	3.363225
888	6.2604	1.5879	3.8	0.2374	-0.45799999999999996	CSc1cccc2cc(F)ccc12	c1ccc2ccccc2c1	-6.5851904	-0.6876658999999999	3.625
9331	6.2595	1.5877	3.799	0.2375	-0.45899999999999996	CSc1cccc2cc(F)ccc12	c1ccc2ccccc2c1	-6.5842220000000005	-0.6875016999999998	3.624075
889	6.712	2.0269	3.6689999999999996	0.0285	-0.503	CSc1cccc2cc(C(F)(F)F)ccc12	c1ccc2ccccc2c1	-7.071112	-1.0480848999999997	3.5038249999999995
9332	6.3505	1.8698	3.6439999999999997	0.1967	-0.516	CSc1cccc2cc(C(F)(F)F)ccc12	c1ccc2ccccc2c1	-6.682138000000001	-0.9191057999999998	3.4806999999999997
890	6.3859	2.1435	3.542	0.1303	-0.574	CSc1cccc2cc(C(=O)O)ccc12	c1ccc2ccccc2c1	-6.720228400000001	-1.1438134999999998	3.3863499999999997
9333	6.3861	2.1445	3.5410000000000004	0.1301	-0.575	CSc1cccc2cc(C(=O)O)ccc12	c1ccc2ccccc2c1	-6.7204436	-1.1446345	3.3854250000000006
891	6.7719	2.1512	4.051	0.0014	-0.563	CSc1cccc2cc(C#N)ccc12	c1ccc2ccccc2c1	-7.1355644	-1.1501351999999998	3.8571750000000002
9334	6.7766	2.1483	4.052	0.0247	-0.564	CSc1cccc2cc(C#N)ccc12	c1ccc2ccccc2c1	-7.140621600000001	-1.1477543	3.8581
892	6.5292	2.8311	2.7739999999999996	0.2065	-0.584	CSc1cccc2c([N+](=O)[O-])cccc12	c1ccc2ccccc2c1	-6.874419200000001	-1.7083331	2.67595
9335	6.5295	2.8333	2.7710000000000004	0.2057	-0.585	CSc1cccc2c([N+](=O)[O-])cccc12	c1ccc2ccccc2c1	-6.874742	-1.7101392999999998	2.6731750000000005
893	6.1354	1.7604	3.8169999999999997	0.254	-0.517	CSc1cccc2c(SC)cccc12	c1ccc2ccccc2c1	-6.4506904	-0.8292883999999999	3.6407249999999998
9336	5.8628	1.5716	3.9019999999999997	0.3702	-0.52	CSc1cccc2c(SC)cccc12	c1ccc2ccccc2c1	-6.157372800000001	-0.6742836	3.71935
894	5.8746	1.5469	3.887	0.3178	-0.495	CSc1cccc2c(S)cccc12	c1ccc2ccccc2c1	-6.170069600000001	-0.6540048999999998	3.705475
9337	5.8761	1.5471	3.889	0.3206	-0.494	CSc1cccc2c(S)cccc12	c1ccc2ccccc2c1	-6.171683600000001	-0.6541691	3.707325
895	6.3652	1.9791	3.6039999999999996	0.2214	-0.772	CSc1cccc2c(S(=O)(=O)O)cccc12	c1ccc2ccccc2c1	-6.6979552	-1.0088411000000002	3.4436999999999998
9338	6.3819	2.1017	3.5639999999999996	0.2211	-0.77	CSc1cccc2c(S(=O)(=O)O)cccc12	c1ccc2ccccc2c1	-6.7159244000000005	-1.1094957	3.4067
896	5.9861	1.3933	4.01	0.1166	-0.506	CSc1cccc2c(O)cccc12	c1ccc2ccccc2c1	-6.290043600000001	-0.5278993	3.81925
9339	5.9787	1.386	4.005	0.0747	-0.49700000000000005	CSc1cccc2c(O)cccc12	c1ccc2ccccc2c1	-6.2820812	-0.5219059999999999	3.814625
897	6.0062	1.5228	3.806	0.2395	-0.494	CSc1cccc2c(N)cccc12	c1ccc2ccccc2c1	-6.3116712	-0.6342187999999999	3.63055
9340	5.7309	1.3366	3.883	0.3405	-0.504	CSc1cccc2c(N)cccc12	c1ccc2ccccc2c1	-6.0154484	-0.4813485999999999	3.701775
898	6.2267	1.6962	3.9139999999999997	0.1951	-0.51	CSc1cccc2c(N(C)C)cccc12	c1ccc2ccccc2c1	-6.548929200000001	-0.7765801999999998	3.73045
9341	5.9358	1.5059	3.891	0.3203	-0.515	CSc1cccc2c(N(C)C)cccc12	c1ccc2ccccc2c1	-6.235920800000001	-0.6203439000000001	3.709175
899	6.6657	1.8054	4.208	0.0022	-0.446	CSc1cccc2c(F)cccc12	c1ccc2ccccc2c1	-7.021293200000001	-0.8662333999999999	4.002400000000001
9342	6.2452	1.5744	3.865	0.2448	-0.45799999999999996	CSc1cccc2c(F)cccc12	c1ccc2ccccc2c1	-6.5688352000000005	-0.6765823999999999	3.685125
900	6.3835	1.9191	3.5410000000000004	0.2095	-0.507	CSc1cccc2c(C(F)(F)F)cccc12	c1ccc2ccccc2c1	-6.717646	-0.9595811	3.3854250000000006
9343	6.8184	2.0826	4.053999999999999	0.0001	-0.49200000000000005	CSc1cccc2c(C(F)(F)F)cccc12	c1ccc2ccccc2c1	-7.1855984	-1.0938145999999995	3.8599499999999995
901	6.8104	2.4021	3.6919999999999997	0.0151	-0.545	CSc1cccc2c(C(=O)O)cccc12	c1ccc2ccccc2c1	-7.1769904	-1.3561240999999997	3.5250999999999997
9344	6.7649	2.2419	3.812	0.0051	-0.69	CSc1cccc2c(C(=O)O)cccc12	c1ccc2ccccc2c1	-7.1280324	-1.2245998999999999	3.6361
902	6.3652	2.177	3.3360000000000003	0.2282	-0.5660000000000001	CSc1cccc2c(C#N)cccc12	c1ccc2ccccc2c1	-6.6979552	-1.1713169999999997	3.1958
9345	6.7993	2.3282	3.951	0.0	-0.551	CSc1cccc2c(C#N)cccc12	c1ccc2ccccc2c1	-7.165046800000001	-1.2954521999999997	3.764675
903	7.0239	2.8347	2.892	0.0198	-0.5870000000000001	CSc1ccc2ccccc2c1[N+](=O)[O-]	c1ccc2ccccc2c1	-7.4067164000000005	-1.7112886999999999	2.7851
9346	7.0314	2.8048	3.069	0.0093	-0.585	CSc1ccc2ccccc2c1[N+](=O)[O-]	c1ccc2ccccc2c1	-7.4147864000000006	-1.6867408	2.948825
904	6.1616	1.7622	3.719	0.0912	-0.514	CSc1ccc2ccccc2c1SC	c1ccc2ccccc2c1	-6.4788816	-0.8307661999999999	3.550075
9347	6.1623	1.7627	3.719	0.0909	-0.515	CSc1ccc2ccccc2c1SC	c1ccc2ccccc2c1	-6.4796348	-0.8311766999999998	3.550075
905	6.6724	2.3109	3.554	0.1016	-0.7609999999999999	CSc1ccc2ccccc2c1S(=O)(=O)O	c1ccc2ccccc2c1	-7.028502400000001	-1.2812489	3.39745
9348	6.6924	2.3155	3.5460000000000003	0.0991	-0.7070000000000001	CSc1ccc2ccccc2c1S(=O)(=O)O	c1ccc2ccccc2c1	-7.0500224000000005	-1.2850255000000002	3.3900500000000005
906	5.9219	1.5649	3.661	0.1159	-0.47700000000000004	CSc1ccc2ccccc2c1S	c1ccc2ccccc2c1	-6.220964400000001	-0.6687829	3.496425
9349	6.2149	1.7278	3.9739999999999998	0.207	-0.465	CSc1ccc2ccccc2c1S	c1ccc2ccccc2c1	-6.5362324	-0.8025238	3.7859499999999997
907	6.2874	1.4894	4.0489999999999995	0.0656	-0.485	CSc1ccc2ccccc2c1O	c1ccc2ccccc2c1	-6.6142424	-0.6067973999999999	3.8553249999999997
9350	6.2501	1.4871	3.9989999999999997	0.0628	-0.488	CSc1ccc2ccccc2c1O	c1ccc2ccccc2c1	-6.5741076000000005	-0.6049091000000001	3.8090749999999995
908	6.188	1.533	3.739	0.0822	-0.5	CSc1ccc2ccccc2c1N(C)C	c1ccc2ccccc2c1	-6.507288	-0.6425929999999999	3.568575
9351	6.1053	1.542	3.6830000000000003	0.0874	-0.506	CSc1ccc2ccccc2c1N(C)C	c1ccc2ccccc2c1	-6.4183028	-0.649982	3.5167750000000004
909	5.7893	1.3343	3.638	0.1269	-0.502	CSc1ccc2ccccc2c1N	c1ccc2ccccc2c1	-6.078286800000001	-0.47946030000000006	3.4751499999999997
9352	5.7974	1.3358	3.645	0.1272	-0.503	CSc1ccc2ccccc2c1N	c1ccc2ccccc2c1	-6.0870024	-0.4806918000000001	3.481625
910	6.3798	1.5521	3.755	0.0602	-0.44	CSc1ccc2ccccc2c1F	c1ccc2ccccc2c1	-6.713664800000001	-0.6582741	3.5833749999999998
9353	6.6964	1.7472	4.207	0.0001	-0.47600000000000003	CSc1ccc2ccccc2c1F	c1ccc2ccccc2c1	-7.0543264	-0.8184512	4.001475
911	6.5381	2.0269	3.673	0.1167	-0.552	CSc1ccc2ccccc2c1C(F)(F)F	c1ccc2ccccc2c1	-6.8839956	-1.0480848999999997	3.5075250000000002
9354	6.537	2.0257	3.6719999999999997	0.117	-0.552	CSc1ccc2ccccc2c1C(F)(F)F	c1ccc2ccccc2c1	-6.882812	-1.0470997	3.5065999999999997
912	6.8519	2.0798	4.148	0.0082	-0.6759999999999999	CSc1ccc2ccccc2c1C(=O)O	c1ccc2ccccc2c1	-7.221644400000001	-1.0915157999999998	3.9469
9355	6.5781	2.1893	3.531	0.1513	-0.597	CSc1ccc2ccccc2c1C(=O)O	c1ccc2ccccc2c1	-6.927035600000001	-1.1814152999999998	3.3761750000000004
913	6.5314	2.1742	3.533	0.1598	-0.614	CSc1ccc2ccccc2c1C#N	c1ccc2ccccc2c1	-6.8767864	-1.1690182	3.378025
9356	6.6135	2.1972	3.605	0.169	-0.529	CSc1ccc2ccccc2c1C#N	c1ccc2ccccc2c1	-6.965126000000001	-1.1879011999999998	3.444625
914	6.2376	1.4088	3.81	0.0776	-0.42200000000000004	CSc1ccc2ccccc2c1	c1ccc2ccccc2c1	-6.5606576	-0.5406247999999999	3.63425
9357	6.1809	1.4287	3.762	0.0835	-0.425	CSc1ccc2ccccc2c1	c1ccc2ccccc2c1	-6.499648400000001	-0.5569627	3.58985
915	6.968	2.9319	3.53	0.1981	-0.5920000000000001	CSc1ccc2cccc([N+](=O)[O-])c2c1	c1ccc2ccccc2c1	-7.346568	-1.7910898999999998	3.37525
9358	6.5972	2.8592	2.898	0.2105	-0.634	CSc1ccc2cccc([N+](=O)[O-])c2c1	c1ccc2ccccc2c1	-6.947587200000001	-1.7314032	2.7906500000000003
916	6.1334	1.6958	3.839	0.2233	-0.531	CSc1ccc2cccc(SC)c2c1	c1ccc2ccccc2c1	-6.4485384	-0.7762517999999999	3.661075
9359	6.1676	1.7519	3.695	0.0945	-0.5329999999999999	CSc1ccc2cccc(SC)c2c1	c1ccc2ccccc2c1	-6.485337600000001	-0.8223098999999999	3.527875
917	5.8744	1.5318	3.656	0.1126	-0.496	CSc1ccc2cccc(S)c2c1	c1ccc2ccccc2c1	-6.1698544	-0.6416078	3.4918
9360	5.8961	1.5223	3.674	0.1172	-0.507	CSc1ccc2cccc(S)c2c1	c1ccc2ccccc2c1	-6.1932036	-0.6338083	3.50845
918	6.4926	1.9496	3.6289999999999996	0.1004	-0.742	CSc1ccc2cccc(S(=O)(=O)O)c2c1	c1ccc2ccccc2c1	-6.835037600000001	-0.9846216	3.4668249999999996
9361	6.491	1.9476	3.628	0.1007	-0.743	CSc1ccc2cccc(S(=O)(=O)O)c2c1	c1ccc2ccccc2c1	-6.833316	-0.9829795999999998	3.4659
919	5.9932	1.3603	3.748	0.071	-0.523	CSc1ccc2cccc(O)c2c1	c1ccc2ccccc2c1	-6.297683200000001	-0.5008062999999999	3.5769
9362	5.9929	1.3603	3.748	0.0707	-0.523	CSc1ccc2cccc(O)c2c1	c1ccc2ccccc2c1	-6.2973604000000005	-0.5008062999999999	3.5769
920	5.7166	1.2921	3.63	0.1267	-0.508	CSc1ccc2cccc(N)c2c1	c1ccc2ccccc2c1	-6.0000616	-0.4448141	3.46775
9363	5.7507	1.3434	3.682	0.1018	-0.513	CSc1ccc2cccc(N)c2c1	c1ccc2ccccc2c1	-6.036753200000001	-0.4869313999999999	3.51585
921	5.9287	1.4775	3.678	0.1113	-0.525	CSc1ccc2cccc(N(C)C)c2c1	c1ccc2ccccc2c1	-6.2282812000000005	-0.5970274999999999	3.51215
9364	5.9227	1.4761	3.675	0.1148	-0.525	CSc1ccc2cccc(N(C)C)c2c1	c1ccc2ccccc2c1	-6.2218252000000005	-0.5958780999999999	3.509375
922	6.3423	1.5285	3.7510000000000003	0.066	-0.455	CSc1ccc2cccc(F)c2c1	c1ccc2ccccc2c1	-6.673314800000001	-0.6388984999999999	3.5796750000000004
9365	6.3417	1.5286	3.7510000000000003	0.0663	-0.45399999999999996	CSc1ccc2cccc(F)c2c1	c1ccc2ccccc2c1	-6.672669200000001	-0.6389805999999999	3.5796750000000004
923	6.4286	1.9326	3.5639999999999996	0.1198	-0.539	CSc1ccc2cccc(C(F)(F)F)c2c1	c1ccc2ccccc2c1	-6.766173600000001	-0.9706646	3.4067
9366	6.4948	1.8974	3.63	0.1217	-0.49700000000000005	CSc1ccc2cccc(C(F)(F)F)c2c1	c1ccc2ccccc2c1	-6.837404800000001	-0.9417653999999999	3.46775
924	6.534	2.2114	3.531	0.1869	-0.578	CSc1ccc2cccc(C(=O)O)c2c1	c1ccc2ccccc2c1	-6.879584	-1.1995593999999996	3.3761750000000004
9367	6.4682	2.2989	3.3989999999999996	0.1811	-0.595	CSc1ccc2cccc(C(=O)O)c2c1	c1ccc2ccccc2c1	-6.8087832000000015	-1.2713969	3.254075
925	6.4858	2.1457	3.5010000000000003	0.1748	-0.557	CSc1ccc2cccc(C#N)c2c1	c1ccc2ccccc2c1	-6.827720800000001	-1.1456197000000001	3.348425
9368	6.4188	2.1684	3.43	0.1686	-0.595	CSc1ccc2cccc(C#N)c2c1	c1ccc2ccccc2c1	-6.755628800000001	-1.1642564000000002	3.28275
926	6.9133	2.8504	3.4760000000000004	0.0724	-0.585	CSc1ccc2ccc([N+](=O)[O-])cc2c1	c1ccc2ccccc2c1	-7.2877108	-1.7241784	3.3253000000000004
9369	6.5215	2.7891	2.8560000000000003	0.0322	-0.606	CSc1ccc2ccc([N+](=O)[O-])cc2c1	c1ccc2ccccc2c1	-6.866134000000001	-1.6738510999999998	2.7518000000000002
927	5.9936	1.5273	3.73	0.0784	-0.539	CSc1ccc2ccc(SC)cc2c1	c1ccc2ccccc2c1	-6.298113600000001	-0.6379133	3.56025
9370	6.0565	1.5054	3.7710000000000004	0.0921	-0.537	CSc1ccc2ccc(SC)cc2c1	c1ccc2ccccc2c1	-6.365794	-0.6199334	3.5981750000000003
928	6.0619	1.4772	3.764	0.0803	-0.507	CSc1ccc2ccc(S)cc2c1	c1ccc2ccccc2c1	-6.3716044	-0.5967812	3.5917
9371	6.0528	1.4889	3.758	0.0701	-0.516	CSc1ccc2ccc(S)cc2c1	c1ccc2ccccc2c1	-6.361812800000001	-0.6063868999999998	3.58615
929	6.376	1.9527	3.573	0.0989	-0.81	CSc1ccc2ccc(S(=O)(=O)O)cc2c1	c1ccc2ccccc2c1	-6.709576000000001	-0.9871667000000001	3.415025
9372	6.7514	2.0513	4.187	0.0083	-0.785	CSc1ccc2ccc(S(=O)(=O)O)cc2c1	c1ccc2ccccc2c1	-7.113506400000001	-1.0681173	3.982975
930	6.1471	1.4329	3.835	0.071	-0.507	CSc1ccc2ccc(O)cc2c1	c1ccc2ccccc2c1	-6.463279600000001	-0.5604109	3.657375
9373	6.1467	1.4317	3.835	0.0709	-0.508	CSc1ccc2ccc(O)cc2c1	c1ccc2ccccc2c1	-6.462849200000001	-0.5594256999999999	3.657375
931	5.9444	1.3657	3.75	0.059	-0.513	CSc1ccc2ccc(N)cc2c1	c1ccc2ccccc2c1	-6.245174400000001	-0.5052396999999998	3.57875
9374	5.942	1.3636	3.75	0.0594	-0.511	CSc1ccc2ccc(N)cc2c1	c1ccc2ccccc2c1	-6.242592000000001	-0.5035156	3.57875
932	5.8473	1.3945	3.5989999999999998	0.0912	-0.546	CSc1ccc2ccc(N(C)C)cc2c1	c1ccc2ccccc2c1	-6.1406948	-0.5288845000000001	3.439075
9375	5.8663	1.3844	3.62	0.1008	-0.547	CSc1ccc2ccc(N(C)C)cc2c1	c1ccc2ccccc2c1	-6.161138800000001	-0.5205924000000001	3.4585000000000004
933	6.3094	1.5676	3.736	0.0917	-0.47200000000000003	CSc1ccc2ccc(F)cc2c1	c1ccc2ccccc2c1	-6.6379144000000005	-0.6709995999999999	3.5658000000000003
9376	6.6742	1.7439	4.194	0.0097	-0.46299999999999997	CSc1ccc2ccc(F)cc2c1	c1ccc2ccccc2c1	-7.030439200000001	-0.8157419	3.98945
934	6.389	1.8677	3.5580000000000003	0.0791	-0.534	CSc1ccc2ccc(C(F)(F)F)cc2c1	c1ccc2ccccc2c1	-6.7235640000000005	-0.9173816999999999	3.4011500000000003
9377	6.4496	1.8338	3.615	0.0766	-0.524	CSc1ccc2ccc(C(F)(F)F)cc2c1	c1ccc2ccccc2c1	-6.788769600000001	-0.8895498000000001	3.453875
935	6.425	2.1222	3.4339999999999997	0.0492	-0.5870000000000001	CSc1ccc2ccc(C(=O)O)cc2c1	c1ccc2ccccc2c1	-6.762300000000001	-1.1263261999999998	3.28645
9378	6.4262	2.1356	3.438	0.0544	-0.584	CSc1ccc2ccc(C(=O)O)cc2c1	c1ccc2ccccc2c1	-6.7635912000000005	-1.1373275999999999	3.29015
936	6.7661	2.0812	4.05	0.0212	-0.58	CSc1ccc2ccc(C#N)cc2c1	c1ccc2ccccc2c1	-7.1293236	-1.0926652	3.8562499999999997
9379	6.381	1.9829	3.447	0.066	-0.589	CSc1ccc2ccc(C#N)cc2c1	c1ccc2ccccc2c1	-6.714956000000001	-1.0119609	3.2984750000000003
937	6.5592	2.8117	3.3560000000000003	0.4895	-0.628	CSc1ccc2cc([N+](=O)[O-])ccc2c1	c1ccc2ccccc2c1	-6.9066992	-1.6924056999999997	3.2143
9380	6.6191	2.7971	3.43	0.5147	-0.627	CSc1ccc2cc([N+](=O)[O-])ccc2c1	c1ccc2ccccc2c1	-6.971151600000001	-1.6804190999999995	3.28275
938	5.8098	1.5257	3.486	0.1282	-0.536	CSc1ccc2cc(SC)ccc2c1	c1ccc2ccccc2c1	-6.1003448	-0.6365997	3.33455
9381	5.8391	1.5107	3.515	0.12	-0.537	CSc1ccc2cc(SC)ccc2c1	c1ccc2ccccc2c1	-6.131871600000001	-0.6242846999999999	3.3613750000000002
939	5.8985	1.4732	3.585	0.1107	-0.511	CSc1ccc2cc(S)ccc2c1	c1ccc2ccccc2c1	-6.195786000000001	-0.5934972	3.426125
9382	5.8659	1.4912	3.551	0.1127	-0.511	CSc1ccc2cc(S)ccc2c1	c1ccc2ccccc2c1	-6.160708400000001	-0.6082751999999999	3.3946750000000003
940	6.3916	1.9838	3.609	0.1044	-0.809	CSc1ccc2cc(S(=O)(=O)O)ccc2c1	c1ccc2ccccc2c1	-6.7263616000000015	-1.0126998	3.448325
9383	6.3881	1.9861	3.6039999999999996	0.105	-0.8059999999999999	CSc1ccc2cc(S(=O)(=O)O)ccc2c1	c1ccc2ccccc2c1	-6.7225956	-1.0145881	3.4436999999999998
941	5.9671	1.4384	3.62	0.1129	-0.514	CSc1ccc2cc(O)ccc2c1	c1ccc2ccccc2c1	-6.269599600000001	-0.5649263999999999	3.4585000000000004
9384	5.9661	1.4476	3.612	0.1111	-0.514	CSc1ccc2cc(O)ccc2c1	c1ccc2ccccc2c1	-6.268523600000001	-0.5724796	3.4511000000000003
942	5.7106	1.3718	3.502	0.1215	-0.512	CSc1ccc2cc(N)ccc2c1	c1ccc2ccccc2c1	-5.993605600000001	-0.5102477999999998	3.34935
9385	6.1007	1.4508	3.747	0.0863	-0.512	CSc1ccc2cc(N)ccc2c1	c1ccc2ccccc2c1	-6.4133532	-0.5751068	3.575975
943	5.645	1.3803	3.388	0.1335	-0.545	CSc1ccc2cc(N(C)C)ccc2c1	c1ccc2ccccc2c1	-5.92302	-0.5172263	3.2439
9386	5.6161	1.3961	3.363	0.1368	-0.547	CSc1ccc2cc(N(C)C)ccc2c1	c1ccc2ccccc2c1	-5.891923600000001	-0.5301980999999999	3.220775
944	6.2588	1.5644	3.66	0.0908	-0.469	CSc1ccc2cc(F)ccc2c1	c1ccc2ccccc2c1	-6.5834688	-0.6683723999999999	3.4955000000000003
9387	6.2583	1.5636	3.661	0.0906	-0.47	CSc1ccc2cc(F)ccc2c1	c1ccc2ccccc2c1	-6.582930800000001	-0.6677156000000001	3.496425
945	6.396	1.8683	3.6510000000000002	0.0983	-0.53	CSc1ccc2cc(C(F)(F)F)ccc2c1	c1ccc2ccccc2c1	-6.731096000000001	-0.9178742999999999	3.487175
9388	6.4568	1.8414	3.708	0.0923	-0.531	CSc1ccc2cc(C(F)(F)F)ccc2c1	c1ccc2ccccc2c1	-6.796516800000001	-0.8957893999999998	3.5399000000000003
946	6.4675	2.0958	3.722	0.1059	-0.763	CSc1ccc2cc(C(=O)O)ccc2c1	c1ccc2ccccc2c1	-6.8080300000000005	-1.1046518	3.55285
9389	6.4699	2.1092	3.719	0.1358	-0.759	CSc1ccc2cc(C(=O)O)ccc2c1	c1ccc2ccccc2c1	-6.810612400000001	-1.1156531999999997	3.550075
947	6.3816	2.0054	3.6319999999999997	0.1464	-0.5920000000000001	CSc1ccc2cc(C#N)ccc2c1	c1ccc2ccccc2c1	-6.7156016	-1.0304333999999997	3.4696
9390	6.381	2.006	3.6319999999999997	0.147	-0.5920000000000001	CSc1ccc2cc(C#N)ccc2c1	c1ccc2ccccc2c1	-6.714956000000001	-1.0309259999999996	3.4696
948	6.5609	2.8158	2.924	0.0894	-0.58	CSc1ccc2c([N+](=O)[O-])cccc2c1	c1ccc2ccccc2c1	-6.908528400000001	-1.6957717999999997	2.8146999999999998
9391	6.6145	2.7896	2.9930000000000003	0.0903	-0.596	CSc1ccc2c([N+](=O)[O-])cccc2c1	c1ccc2ccccc2c1	-6.966202	-1.6742616	2.8785250000000002
949	5.9692	1.5325	3.81	0.0491	-0.528	CSc1ccc2c(SC)cccc2c1	c1ccc2ccccc2c1	-6.271859200000001	-0.6421825	3.63425
9392	5.9691	1.5341	3.8080000000000003	0.0495	-0.527	CSc1ccc2c(SC)cccc2c1	c1ccc2ccccc2c1	-6.271751600000001	-0.6434961	3.6324000000000005
950	5.9209	1.5262	3.73	0.0739	-0.507	CSc1ccc2c(S)cccc2c1	c1ccc2ccccc2c1	-6.2198884	-0.6370101999999999	3.56025
9393	5.9669	1.506	3.772	0.0554	-0.498	CSc1ccc2c(S)cccc2c1	c1ccc2ccccc2c1	-6.269384400000001	-0.620426	3.5991
951	6.4072	1.9517	3.638	0.091	-0.77	CSc1ccc2c(S(=O)(=O)O)cccc2c1	c1ccc2ccccc2c1	-6.7431472	-0.9863456999999999	3.4751499999999997
9394	6.4097	1.9526	3.64	0.0908	-0.767	CSc1ccc2c(S(=O)(=O)O)cccc2c1	c1ccc2ccccc2c1	-6.7458372	-0.9870845999999999	3.4770000000000003
952	6.0304	1.3763	3.7739999999999996	0.0543	-0.511	CSc1ccc2c(O)cccc2c1	c1ccc2ccccc2c1	-6.337710400000001	-0.5139423	3.6009499999999997
9395	6.0308	1.3767	3.775	0.0543	-0.511	CSc1ccc2c(O)cccc2c1	c1ccc2ccccc2c1	-6.338140800000001	-0.5142707000000001	3.601875
953	5.7934	1.3327	3.722	0.0879	-0.514	CSc1ccc2c(N)cccc2c1	c1ccc2ccccc2c1	-6.082698400000001	-0.47814670000000004	3.55285
9396	5.8404	1.279	3.7680000000000002	0.0637	-0.507	CSc1ccc2c(N)cccc2c1	c1ccc2ccccc2c1	-6.133270400000001	-0.43405899999999986	3.5954
954	5.9934	1.4796	3.759	0.0539	-0.523	CSc1ccc2c(N(C)C)cccc2c1	c1ccc2ccccc2c1	-6.297898400000001	-0.5987516	3.587075
9397	6.0336	1.4536	3.795	0.0431	-0.521	CSc1ccc2c(N(C)C)cccc2c1	c1ccc2ccccc2c1	-6.3411536	-0.5774056	3.620375
955	6.6539	1.7299	4.206	0.0001	-0.45799999999999996	CSc1ccc2c(F)cccc2c1	c1ccc2ccccc2c1	-7.008596400000001	-0.8042478999999999	4.0005500000000005
9398	6.2935	1.5533	3.7319999999999998	0.0726	-0.46299999999999997	CSc1ccc2c(F)cccc2c1	c1ccc2ccccc2c1	-6.620806000000001	-0.6592592999999999	3.5620999999999996
956	6.4243	1.908	3.569	0.1064	-0.511	CSc1ccc2c(C(F)(F)F)cccc2c1	c1ccc2ccccc2c1	-6.7615468000000005	-0.9504679999999998	3.411325
9399	6.4816	1.8869	3.6289999999999996	0.1063	-0.522	CSc1ccc2c(C(F)(F)F)cccc2c1	c1ccc2ccccc2c1	-6.823201600000001	-0.9331448999999999	3.4668249999999996
957	6.4573	2.2703	3.438	0.1091	-0.564	CSc1ccc2c(C(=O)O)cccc2c1	c1ccc2ccccc2c1	-6.797054800000001	-1.2479163	3.29015
9400	6.457	2.2701	3.438	0.1087	-0.564	CSc1ccc2c(C(=O)O)cccc2c1	c1ccc2ccccc2c1	-6.796732	-1.2477520999999996	3.29015
958	6.4075	2.1544	3.4389999999999996	0.1119	-0.569	CSc1ccc2c(C#N)cccc2c1	c1ccc2ccccc2c1	-6.74347	-1.1527623999999999	3.2910749999999998
9401	6.7899	2.2628	4.115	0.0236	-0.5670000000000001	CSc1ccc2c(C#N)cccc2c1	c1ccc2ccccc2c1	-7.154932400000001	-1.2417588	3.9163750000000004
959	6.6776	2.873	3.342	0.5601	-0.628	CSc1ccc([N+](=O)[O-])c2ccccc12	c1ccc2ccccc2c1	-7.034097600000001	-1.7427329999999999	3.20135
9402	6.6766	2.8707	3.342	0.5591	-0.628	CSc1ccc([N+](=O)[O-])c2ccccc12	c1ccc2ccccc2c1	-7.0330216000000005	-1.7408446999999998	3.20135
960	5.7582	1.5734	3.5010000000000003	0.2543	-0.523	CSc1ccc(SC)c2ccccc12	c1ccc2ccccc2c1	-6.044823200000001	-0.6757614	3.348425
9403	5.7583	1.5725	3.5010000000000003	0.2547	-0.521	CSc1ccc(SC)c2ccccc12	c1ccc2ccccc2c1	-6.0449308	-0.6750225	3.348425
961	6.1893	1.7492	3.963	0.2657	-0.491	CSc1ccc(S)c2ccccc12	c1ccc2ccccc2c1	-6.5086868	-0.8200932	3.7757750000000003
9404	5.7911	1.5319	3.574	0.2616	-0.496	CSc1ccc(S)c2ccccc12	c1ccc2ccccc2c1	-6.080223600000001	-0.6416898999999999	3.41595
962	6.815	2.2105	4.053999999999999	0.0001	-0.7490000000000001	CSc1ccc(S(=O)(=O)O)c2ccccc12	c1ccc2ccccc2c1	-7.181940000000001	-1.1988205	3.8599499999999995
9405	6.5138	2.2451	3.787	0.3229	-0.736	CSc1ccc(S(=O)(=O)O)c2ccccc12	c1ccc2ccccc2c1	-6.8578488	-1.2272271	3.612975
963	6.3381	1.556	4.119	0.031	-0.483	CSc1ccc(O)c2ccccc12	c1ccc2ccccc2c1	-6.6687956	-0.6614760000000001	3.9200749999999998
9406	5.8805	1.3765	3.656	0.2025	-0.511	CSc1ccc(O)c2ccccc12	c1ccc2ccccc2c1	-6.176418	-0.5141064999999999	3.4918
964	5.6129	1.3259	3.435	0.2344	-0.502	CSc1ccc(N)c2ccccc12	c1ccc2ccccc2c1	-5.888480400000001	-0.47256390000000004	3.287375
9407	5.6104	1.3252	3.432	0.2342	-0.501	CSc1ccc(N)c2ccccc12	c1ccc2ccccc2c1	-5.885790400000001	-0.4719892	3.2846
965	5.8804	1.5102	3.658	0.2473	-0.515	CSc1ccc(N(C)C)c2ccccc12	c1ccc2ccccc2c1	-6.1763104	-0.6238741999999998	3.49365
9408	5.8851	1.5101	3.665	0.2485	-0.515	CSc1ccc(N(C)C)c2ccccc12	c1ccc2ccccc2c1	-6.181367600000001	-0.6237920999999998	3.500125
966	6.241	1.5736	3.827	0.2382	-0.45899999999999996	CSc1ccc(F)c2ccccc12	c1ccc2ccccc2c1	-6.564316	-0.6759256000000001	3.649975
9409	6.6619	1.8028	4.016	0.001	-0.442	CSc1ccc(F)c2ccccc12	c1ccc2ccccc2c1	-7.017204400000001	-0.8640988	3.8248
967	6.8355	2.1059	3.98	0.0	-0.49	CSc1ccc(C(F)(F)F)c2ccccc12	c1ccc2ccccc2c1	-7.203998	-1.1129438999999999	3.7915
9410	6.8233	2.117	3.965	0.0	-0.49	CSc1ccc(C(F)(F)F)c2ccccc12	c1ccc2ccccc2c1	-7.1908708	-1.1220569999999999	3.777625
968	6.8613	2.4998	3.847	0.0077	-0.546	CSc1ccc(C(=O)O)c2ccccc12	c1ccc2ccccc2c1	-7.231758800000001	-1.4363357999999997	3.668475
9411	6.7657	2.4934	3.484	0.083	-0.547	CSc1ccc(C(=O)O)c2ccccc12	c1ccc2ccccc2c1	-7.1288932	-1.4310813999999996	3.3327
969	6.808	2.4084	3.813	0.0002	-0.5489999999999999	CSc1ccc(C#N)c2ccccc12	c1ccc2ccccc2c1	-7.174408000000001	-1.3612963999999996	3.6370250000000004
9412	6.8019	2.408	3.795	0.0002	-0.551	CSc1ccc(C#N)c2ccccc12	c1ccc2ccccc2c1	-7.167844400000001	-1.3609679999999997	3.620375
970	6.5997	2.912	2.617	0.1053	-0.625	CSc1cc2ccccc2cc1[N+](=O)[O-]	c1ccc2ccccc2c1	-6.950277200000001	-1.7747519999999999	2.530725
9413	6.5993	2.9105	2.6180000000000003	0.105	-0.625	CSc1cc2ccccc2cc1[N+](=O)[O-]	c1ccc2ccccc2c1	-6.949846800000001	-1.7735204999999996	2.5316500000000004
971	6.2033	1.6248	3.798	0.0854	-0.518	CSc1cc2ccccc2cc1SC	c1ccc2ccccc2c1	-6.5237508	-0.7179607999999998	3.62315
9414	6.2024	1.6234	3.792	0.0856	-0.519	CSc1cc2ccccc2cc1SC	c1ccc2ccccc2c1	-6.5227824000000005	-0.7168114	3.6176
972	6.4777	1.8897	3.617	0.0889	-0.83	CSc1cc2ccccc2cc1S(=O)(=O)O	c1ccc2ccccc2c1	-6.8190052	-0.9354436999999999	3.455725
9415	6.5052	2.025	3.6189999999999998	0.0873	-0.75	CSc1cc2ccccc2cc1S(=O)(=O)O	c1ccc2ccccc2c1	-6.848595200000001	-1.046525	3.457575
973	6.2641	1.6225	3.8569999999999998	0.0704	-0.47100000000000003	CSc1cc2ccccc2cc1S	c1ccc2ccccc2c1	-6.5891716	-0.7160725	3.6777249999999997
9416	6.1374	1.4838	3.7769999999999997	0.0967	-0.485	CSc1cc2ccccc2cc1S	c1ccc2ccccc2c1	-6.452842400000001	-0.6021997999999998	3.603725
974	6.4326	1.6042	3.9389999999999996	0.0732	-0.491	CSc1cc2ccccc2cc1O	c1ccc2ccccc2c1	-6.7704776	-0.7010481999999999	3.7535749999999997
9417	6.2885	1.4767	3.861	0.0935	-0.495	CSc1cc2ccccc2cc1O	c1ccc2ccccc2c1	-6.615426	-0.5963706999999999	3.6814250000000004
975	6.1335	1.4569	3.753	0.0948	-0.52	CSc1cc2ccccc2cc1N(C)C	c1ccc2ccccc2c1	-6.448646	-0.5801149	3.581525
9418	6.1394	1.4559	3.755	0.0946	-0.52	CSc1cc2ccccc2cc1N(C)C	c1ccc2ccccc2c1	-6.454994400000001	-0.5792938999999998	3.5833749999999998
976	6.0265	1.3241	3.739	0.1057	-0.504	CSc1cc2ccccc2cc1N	c1ccc2ccccc2c1	-6.333514000000001	-0.47108610000000006	3.568575
9419	6.026	1.3239	3.738	0.106	-0.503	CSc1cc2ccccc2cc1N	c1ccc2ccccc2c1	-6.332976	-0.4709219000000001	3.56765
977	6.373	1.5925	3.752	0.0931	-0.435	CSc1cc2ccccc2cc1F	c1ccc2ccccc2c1	-6.706348000000001	-0.6914424999999998	3.5806
9420	6.4063	1.5696	3.805	0.0961	-0.49	CSc1cc2ccccc2cc1F	c1ccc2ccccc2c1	-6.7421788000000005	-0.6726416000000001	3.6296250000000003
978	6.4911	1.9298	3.623	0.0714	-0.5429999999999999	CSc1cc2ccccc2cc1C(F)(F)F	c1ccc2ccccc2c1	-6.833423600000001	-0.9683657999999998	3.461275
9421	6.4917	1.9299	3.623	0.0713	-0.544	CSc1cc2ccccc2cc1C(F)(F)F	c1ccc2ccccc2c1	-6.8340692	-0.9684478999999998	3.461275
979	6.4974	2.121	3.3689999999999998	0.0758	-0.586	CSc1cc2ccccc2cc1C(=O)O	c1ccc2ccccc2c1	-6.840202400000001	-1.1253409999999997	3.2263249999999997
9422	6.4976	2.1224	3.366	0.0755	-0.586	CSc1cc2ccccc2cc1C(=O)O	c1ccc2ccccc2c1	-6.840417600000001	-1.1264903999999998	3.22355
980	6.4847	1.9714	3.445	0.0739	-0.599	CSc1cc2ccccc2cc1C#N	c1ccc2ccccc2c1	-6.826537200000001	-1.0025193999999997	3.2966249999999997
9423	6.4845	1.9724	3.443	0.0739	-0.6	CSc1cc2ccccc2cc1C#N	c1ccc2ccccc2c1	-6.826322	-1.0033404	3.294775
981	6.594	2.7914	2.7060000000000004	0.1047	-0.56	CSc1cc([N+](=O)[O-])cc2ccccc12	c1ccc2ccccc2c1	-6.9441440000000005	-1.6757393999999999	2.6130500000000003
9424	6.5935	2.7882	2.7089999999999996	0.1047	-0.56	CSc1cc([N+](=O)[O-])cc2ccccc12	c1ccc2ccccc2c1	-6.943606	-1.6731121999999994	2.6158249999999996
982	6.9859	2.9124	3.492	0.0775	-0.57	CSc1cc([N+](=O)[O-])c2ccccc2c1	c1ccc2ccccc2c1	-7.365828400000001	-1.7750803999999998	3.3401
9425	6.6414	2.8119	2.877	0.1168	-0.596	CSc1cc([N+](=O)[O-])c2ccccc2c1	c1ccc2ccccc2c1	-6.9951464	-1.6925698999999996	2.771225
983	5.959	1.5337	3.722	0.1141	-0.524	CSc1cc(SC)c2ccccc2c1	c1ccc2ccccc2c1	-6.260884	-0.6431676999999999	3.55285
9426	6.2122	1.7358	3.76	0.0808	-0.526	CSc1cc(SC)c2ccccc2c1	c1ccc2ccccc2c1	-6.5333272000000004	-0.8090917999999999	3.5879999999999996
984	6.2696	1.7268	3.863	0.0696	-0.502	CSc1cc(S)cc2ccccc12	c1ccc2ccccc2c1	-6.5950896000000006	-0.8017027999999998	3.683275
9427	6.265	1.7263	3.864	0.0714	-0.502	CSc1cc(S)cc2ccccc12	c1ccc2ccccc2c1	-6.59014	-0.8012923	3.6842
985	6.0	1.4916	3.74	0.0885	-0.499	CSc1cc(S)c2ccccc2c1	c1ccc2ccccc2c1	-6.305000000000001	-0.6086036	3.5695
9428	5.9343	1.532	3.675	0.1029	-0.498	CSc1cc(S)c2ccccc2c1	c1ccc2ccccc2c1	-6.234306800000001	-0.6417719999999999	3.509375
986	6.4027	1.9753	3.8139999999999996	0.286	-0.753	CSc1cc(S(=O)(=O)O)cc2ccccc12	c1ccc2ccccc2c1	-6.738305200000001	-1.0057212999999998	3.6379499999999996
9429	6.3924	1.967	3.8169999999999997	0.2846	-0.775	CSc1cc(S(=O)(=O)O)cc2ccccc12	c1ccc2ccccc2c1	-6.727222400000001	-0.9989069999999999	3.6407249999999998
987	6.4617	1.9408	3.6719999999999997	0.0886	-0.785	CSc1cc(S(=O)(=O)O)c2ccccc2c1	c1ccc2ccccc2c1	-6.801789200000001	-0.9773968000000001	3.5065999999999997
9430	6.4688	2.1906	3.609	0.0992	-0.7020000000000001	CSc1cc(S(=O)(=O)O)c2ccccc2c1	c1ccc2ccccc2c1	-6.809428800000001	-1.1824825999999997	3.448325
988	6.0523	1.4694	3.7680000000000002	0.178	-0.518	CSc1cc(O)cc2ccccc12	c1ccc2ccccc2c1	-6.3612748	-0.5903774	3.5954
9431	6.4264	1.6432	3.986	0.0758	-0.498	CSc1cc(O)cc2ccccc12	c1ccc2ccccc2c1	-6.763806400000001	-0.7330671999999999	3.79705
989	6.1162	1.3355	3.8080000000000003	0.0457	-0.505	CSc1cc(O)c2ccccc2c1	c1ccc2ccccc2c1	-6.430031200000001	-0.48044549999999997	3.6324000000000005
9432	6.0248	1.3967	3.767	0.0595	-0.523	CSc1cc(O)c2ccccc2c1	c1ccc2ccccc2c1	-6.331684800000001	-0.5306907	3.594475
990	5.828	1.3837	3.6660000000000004	0.1361	-0.508	CSc1cc(N)cc2ccccc12	c1ccc2ccccc2c1	-6.119928000000001	-0.5200176999999998	3.50105
9433	6.1277	1.5574	3.773	0.087	-0.493	CSc1cc(N)cc2ccccc12	c1ccc2ccccc2c1	-6.4424052000000005	-0.6626253999999999	3.600025
991	5.6371	1.2726	3.5	0.1505	-0.51	CSc1cc(N)c2ccccc2c1	c1ccc2ccccc2c1	-5.914519600000001	-0.4288046	3.3475
9434	5.8555	1.2731	3.702	0.0965	-0.504	CSc1cc(N)c2ccccc2c1	c1ccc2ccccc2c1	-6.1495180000000005	-0.42921509999999985	3.53435
992	5.9709	1.6096	3.5239999999999996	0.1109	-0.5379999999999999	CSc1cc(N(C)C)cc2ccccc12	c1ccc2ccccc2c1	-6.273688400000001	-0.7054815999999998	3.3696999999999995
9435	5.7433	1.436	3.512	0.1241	-0.5479999999999999	CSc1cc(N(C)C)cc2ccccc12	c1ccc2ccccc2c1	-6.0287908	-0.5629559999999999	3.3586
993	6.0168	1.4685	3.7489999999999997	0.0876	-0.519	CSc1cc(N(C)C)c2ccccc2c1	c1ccc2ccccc2c1	-6.323076800000001	-0.5896384999999998	3.577825
9436	6.0018	1.4647	3.742	0.0908	-0.519	CSc1cc(N(C)C)c2ccccc2c1	c1ccc2ccccc2c1	-6.306936800000001	-0.5865187	3.5713500000000002
994	6.2966	1.5829	3.886	0.2356	-0.452	CSc1cc(F)cc2ccccc12	c1ccc2ccccc2c1	-6.624141600000001	-0.6835608999999999	3.7045500000000002
9437	6.7022	1.8315	4.196000000000001	0.0157	-0.447	CSc1cc(F)cc2ccccc12	c1ccc2ccccc2c1	-7.060567200000001	-0.8876614999999998	3.9913000000000007
995	6.3564	1.5521	3.779	0.0603	-0.46799999999999997	CSc1cc(F)c2ccccc2c1	c1ccc2ccccc2c1	-6.6884864	-0.6582741	3.605575
9438	6.3564	1.5522	3.782	0.0603	-0.469	CSc1cc(F)c2ccccc2c1	c1ccc2ccccc2c1	-6.6884864	-0.6583562	3.60835
996	6.7919	2.0472	3.9	0.0033	-0.504	CSc1cc(C(F)(F)F)cc2ccccc12	c1ccc2ccccc2c1	-7.1570844000000005	-1.0647512	3.7175
9439	6.4245	1.8544	3.84	0.2954	-0.502	CSc1cc(C(F)(F)F)cc2ccccc12	c1ccc2ccccc2c1	-6.761762000000001	-0.9064624	3.662
997	6.4338	1.9129	3.549	0.1072	-0.5	CSc1cc(C(F)(F)F)c2ccccc2c1	c1ccc2ccccc2c1	-6.7717688	-0.9544909	3.3928249999999998
9440	6.4799	1.9018	3.593	0.1043	-0.521	CSc1cc(C(F)(F)F)c2ccccc2c1	c1ccc2ccccc2c1	-6.8213724000000004	-0.9453777999999998	3.433525
998	6.7562	2.3004	3.7119999999999997	0.0629	-0.562	CSc1cc(C(=O)O)cc2ccccc12	c1ccc2ccccc2c1	-7.1186712000000005	-1.2726283999999999	3.5435999999999996
9441	6.8348	2.3037	3.955	0.0003	-0.561	CSc1cc(C(=O)O)cc2ccccc12	c1ccc2ccccc2c1	-7.203244800000001	-1.2753377000000001	3.7683750000000003
999	6.5216	2.2017	3.466	0.1314	-0.586	CSc1cc(C(=O)O)c2ccccc2c1	c1ccc2ccccc2c1	-6.866241600000001	-1.1915957000000001	3.31605
9442	6.5231	2.2593	3.4210000000000003	0.132	-0.575	CSc1cc(C(=O)O)c2ccccc2c1	c1ccc2ccccc2c1	-6.867855600000001	-1.2388853000000002	3.2744250000000004
1000	6.4033	1.9995	3.7060000000000004	0.2439	-0.564	CSc1cc(C#N)cc2ccccc12	c1ccc2ccccc2c1	-6.7389508000000005	-1.0255895000000002	3.5380500000000006
9443	6.7959	2.1776	4.062	0.0267	-0.561	CSc1cc(C#N)cc2ccccc12	c1ccc2ccccc2c1	-7.1613884	-1.1718096	3.8673500000000005
1001	6.4696	2.1554	3.435	0.131	-0.5760000000000001	CSc1cc(C#N)c2ccccc2c1	c1ccc2ccccc2c1	-6.810289600000001	-1.1535834	3.287375
9444	6.4698	2.1556	3.4339999999999997	0.1316	-0.574	CSc1cc(C#N)c2ccccc2c1	c1ccc2ccccc2c1	-6.810504800000001	-1.1537476	3.28645
1002	6.8937	2.9356	2.426	0.0367	-0.5770000000000001	CSc1c([N+](=O)[O-])ccc2ccccc12	c1ccc2ccccc2c1	-7.2666212	-1.7941276	2.35405
9445	6.7208	2.7993	2.7680000000000002	0.1241	-0.5479999999999999	CSc1c([N+](=O)[O-])ccc2ccccc12	c1ccc2ccccc2c1	-7.0805808	-1.6822252999999998	2.6704000000000003
1003	6.2693	1.7556	3.819	0.0778	-0.46399999999999997	CSc1c(S)ccc2ccccc12	c1ccc2ccccc2c1	-6.594766800000001	-0.8253476000000001	3.642575
9446	6.2527	1.7533	3.8289999999999997	0.0746	-0.46299999999999997	CSc1c(S)ccc2ccccc12	c1ccc2ccccc2c1	-6.576905200000001	-0.8234593	3.6518249999999997
1004	6.9181	2.2254	3.898	0.0064	-0.858	CSc1c(S(=O)(=O)O)ccc2ccccc12	c1ccc2ccccc2c1	-7.2928756	-1.2110534	3.71565
9447	6.854	2.1938	3.8680000000000003	0.0466	-0.9229999999999999	CSc1c(S(=O)(=O)O)ccc2ccccc12	c1ccc2ccccc2c1	-7.223904000000001	-1.1851097999999998	3.6879000000000004
1005	6.4457	1.6477	3.9330000000000003	0.0942	-0.46799999999999997	CSc1c(O)ccc2ccccc12	c1ccc2ccccc2c1	-6.784573200000001	-0.7367616999999999	3.748025
9448	6.4348	1.6511	3.927	0.0953	-0.467	CSc1c(O)ccc2ccccc12	c1ccc2ccccc2c1	-6.7728448000000006	-0.7395530999999999	3.742475
1006	6.1134	1.4982	3.747	0.0965	-0.491	CSc1c(N)ccc2ccccc12	c1ccc2ccccc2c1	-6.4270184000000015	-0.6140221999999999	3.575975
9449	6.1135	1.4994	3.745	0.0972	-0.49200000000000005	CSc1c(N)ccc2ccccc12	c1ccc2ccccc2c1	-6.427126	-0.6150074	3.574125
1007	6.1157	1.643	3.716	0.1221	-0.496	CSc1c(N(C)C)ccc2ccccc12	c1ccc2ccccc2c1	-6.429493200000001	-0.732903	3.5473000000000003
9450	5.9527	1.5661	3.403	0.0996	-0.501	CSc1c(N(C)C)ccc2ccccc12	c1ccc2ccccc2c1	-6.254105200000001	-0.6697680999999999	3.257775
1008	6.3235	1.652	3.8689999999999998	0.2576	-0.431	CSc1c(F)ccc2ccccc12	c1ccc2ccccc2c1	-6.653086000000001	-0.7402919999999998	3.688825
9451	6.3009	1.6169	3.863	0.2567	-0.429	CSc1c(F)ccc2ccccc12	c1ccc2ccccc2c1	-6.628768400000001	-0.7114748999999999	3.683275
1009	6.8175	2.1039	3.747	0.0044	-0.514	CSc1c(C(F)(F)F)ccc2ccccc12	c1ccc2ccccc2c1	-7.18463	-1.1113019	3.575975
9452	6.8184	2.1047	3.764	0.0036	-0.515	CSc1c(C(F)(F)F)ccc2ccccc12	c1ccc2ccccc2c1	-7.1855984	-1.1119586999999997	3.5917
1010	6.8146	2.3724	3.326	0.0154	-0.562	CSc1c(C(=O)O)ccc2ccccc12	c1ccc2ccccc2c1	-7.181509600000001	-1.3317403999999997	3.18655
9453	6.567	2.2487	3.472	0.1523	-0.546	CSc1c(C(=O)O)ccc2ccccc12	c1ccc2ccccc2c1	-6.9150920000000005	-1.2301826999999999	3.3216
1011	6.8411	2.2766	3.818	0.0005	-0.57	CSc1c(C#N)ccc2ccccc12	c1ccc2ccccc2c1	-7.2100236	-1.2530885999999999	3.6416500000000003
9454	6.8421	2.2743	3.8169999999999997	0.0001	-0.5710000000000001	CSc1c(C#N)ccc2ccccc12	c1ccc2ccccc2c1	-7.211099600000001	-1.2512003000000003	3.6407249999999998
1012	6.3415	1.3066	4.168	0.0207	-0.42200000000000004	COc1cccc2ccccc12	c1ccc2ccccc2c1	-6.672454	-0.4567186	3.9654000000000003
9455	6.341	1.3058	4.166	0.0203	-0.42100000000000004	COc1cccc2ccccc12	c1ccc2ccccc2c1	-6.671916	-0.45606179999999996	3.9635500000000006
1013	6.745	2.3921	3.1	0.0574	-0.611	COc1cccc2cccc([N+](=O)[O-])c12	c1ccc2ccccc2c1	-7.10662	-1.3479141000000001	2.9775
9456	6.7475	2.41	3.0980000000000003	0.0622	-0.613	COc1cccc2cccc([N+](=O)[O-])c12	c1ccc2ccccc2c1	-7.10931	-1.36261	2.9756500000000004
1014	5.8936	1.4757	3.986	0.07	-0.53	COc1cccc2cccc(SC)c12	c1ccc2ccccc2c1	-6.190513600000001	-0.5955497	3.79705
9457	6.1484	1.6328	3.925	0.1585	-0.532	COc1cccc2cccc(SC)c12	c1ccc2ccccc2c1	-6.4646784	-0.7245288	3.740625
1015	5.9476	1.3911	4.019	0.0663	-0.501	COc1cccc2cccc(S)c12	c1ccc2ccccc2c1	-6.248617600000001	-0.5260930999999999	3.8275750000000004
9458	6.0059	1.4318	3.99	0.0586	-0.48100000000000004	COc1cccc2cccc(S)c12	c1ccc2ccccc2c1	-6.3113484	-0.5595077999999999	3.8007500000000003
1016	6.5723	1.8277	3.952	0.1607	-0.843	COc1cccc2cccc(S(=O)(=O)O)c12	c1ccc2ccccc2c1	-6.920794800000001	-0.8845417000000001	3.7656
9459	6.5711	1.8268	3.951	0.161	-0.8440000000000001	COc1cccc2cccc(S(=O)(=O)O)c12	c1ccc2ccccc2c1	-6.919503600000001	-0.8838027999999999	3.764675
1017	6.0621	1.3591	4.061	0.0871	-0.556	COc1cccc2cccc(OC)c12	c1ccc2ccccc2c1	-6.3718196	-0.4998211	3.866425
9460	6.0621	1.3595	4.062	0.0874	-0.556	COc1cccc2cccc(OC)c12	c1ccc2ccccc2c1	-6.3718196	-0.5001494999999999	3.8673500000000005
1018	6.0885	1.2319	4.081	0.0864	-0.551	COc1cccc2cccc(O)c12	c1ccc2ccccc2c1	-6.400226	-0.39538989999999996	3.8849250000000004
9461	6.0892	1.2317	4.081	0.0863	-0.551	COc1cccc2cccc(O)c12	c1ccc2ccccc2c1	-6.400979200000001	-0.3952257	3.8849250000000004
1019	5.8037	1.1835	3.944	0.0974	-0.52	COc1cccc2cccc(N)c12	c1ccc2ccccc2c1	-6.0937812000000005	-0.35565349999999996	3.7582
9462	6.268	1.287	4.125	0.0315	-0.526	COc1cccc2cccc(N)c12	c1ccc2ccccc2c1	-6.593368000000001	-0.440627	3.925625
1020	5.9161	1.3617	3.969	0.2805	-0.511	COc1cccc2cccc(N(C)C)c12	c1ccc2ccccc2c1	-6.214723600000001	-0.5019556999999998	3.781325
9463	5.9312	1.3618	3.985	0.2763	-0.511	COc1cccc2cccc(N(C)C)c12	c1ccc2ccccc2c1	-6.2309712	-0.5020377999999998	3.796125
1021	6.4276	1.3988	4.135	0.0462	-0.509	COc1cccc2cccc(F)c12	c1ccc2ccccc2c1	-6.765097600000001	-0.5324148000000001	3.934875
9464	6.4275	1.3987	4.1339999999999995	0.0464	-0.51	COc1cccc2cccc(F)c12	c1ccc2ccccc2c1	-6.764990000000001	-0.5323326999999999	3.9339499999999994
1022	6.6016	1.8351	3.9	0.1454	-0.562	COc1cccc2cccc(C(F)(F)F)c12	c1ccc2ccccc2c1	-6.952321600000001	-0.8906170999999999	3.7175
9465	6.6036	1.8357	3.9019999999999997	0.1457	-0.564	COc1cccc2cccc(C(F)(F)F)c12	c1ccc2ccccc2c1	-6.954473600000001	-0.8911097	3.71935
1023	6.6208	1.8638	3.9589999999999996	0.161	-0.723	COc1cccc2cccc(C(=O)O)c12	c1ccc2ccccc2c1	-6.972980800000001	-0.9141797999999998	3.7720749999999996
9466	6.6214	1.8683	3.9560000000000004	0.1611	-0.723	COc1cccc2cccc(C(=O)O)c12	c1ccc2ccccc2c1	-6.9736264000000014	-0.9178742999999999	3.7693000000000003
1024	6.5922	2.0582	3.678	0.1556	-0.598	COc1cccc2cccc(C#N)c12	c1ccc2ccccc2c1	-6.9422072	-1.0737821999999997	3.51215
9467	6.5923	2.057	3.6830000000000003	0.1559	-0.599	COc1cccc2cccc(C#N)c12	c1ccc2ccccc2c1	-6.9423148	-1.072797	3.5167750000000004
1025	6.7745	2.7618	3.1889999999999996	0.1995	-0.601	COc1cccc2ccc([N+](=O)[O-])cc12	c1ccc2ccccc2c1	-7.138362000000001	-1.6514377999999996	3.0598249999999996
9468	6.7739	2.7633	3.188	0.2007	-0.601	COc1cccc2ccc([N+](=O)[O-])cc12	c1ccc2ccccc2c1	-7.137716400000001	-1.6526693	3.0589
1026	6.0118	1.4527	3.792	0.0597	-0.524	COc1cccc2ccc(SC)cc12	c1ccc2ccccc2c1	-6.3176968	-0.5766667	3.6176
9469	5.9686	1.4485	3.7539999999999996	0.0762	-0.541	COc1cccc2ccc(SC)cc12	c1ccc2ccccc2c1	-6.271213600000001	-0.5732185	3.5824499999999997
1027	6.0523	1.3689	3.859	0.0607	-0.496	COc1cccc2ccc(S)cc12	c1ccc2ccccc2c1	-6.3612748	-0.5078668999999999	3.679575
9470	6.0398	1.3735	3.8489999999999998	0.0643	-0.515	COc1cccc2ccc(S)cc12	c1ccc2ccccc2c1	-6.347824800000001	-0.5116434999999998	3.6703249999999996
1028	6.5891	1.8572	4.0360000000000005	0.1673	-0.799	COc1cccc2ccc(S(=O)(=O)O)cc12	c1ccc2ccccc2c1	-6.938871600000001	-0.9087611999999999	3.8433000000000006
9471	6.5759	1.8618	4.038	0.1699	-0.782	COc1cccc2ccc(S(=O)(=O)O)cc12	c1ccc2ccccc2c1	-6.924668400000001	-0.9125377999999998	3.8451500000000003
1029	6.1659	1.347	3.9410000000000003	0.0877	-0.528	COc1cccc2ccc(O)cc12	c1ccc2ccccc2c1	-6.483508400000001	-0.48988699999999985	3.7554250000000002
9472	6.1621	1.3432	3.9539999999999997	0.0796	-0.49	COc1cccc2ccc(O)cc12	c1ccc2ccccc2c1	-6.4794196	-0.48676719999999996	3.7674499999999997
1030	5.8844	1.2903	3.7769999999999997	0.0771	-0.512	COc1cccc2ccc(N)cc12	c1ccc2ccccc2c1	-6.1806144000000005	-0.4433363	3.603725
9473	5.8854	1.2895	3.779	0.0768	-0.512	COc1cccc2ccc(N)cc12	c1ccc2ccccc2c1	-6.1816904	-0.4426795	3.605575
1031	5.7733	1.3684	3.5980000000000003	0.0916	-0.545	COc1cccc2ccc(N(C)C)cc12	c1ccc2ccccc2c1	-6.0610708	-0.5074564	3.4381500000000003
9474	5.5767	1.3324	3.342	0.1087	-0.557	COc1cccc2ccc(N(C)C)cc12	c1ccc2ccccc2c1	-5.8495292	-0.4779003999999999	3.20135
1032	6.463	1.435	4.095	0.0848	-0.465	COc1cccc2ccc(F)cc12	c1ccc2ccccc2c1	-6.8031880000000005	-0.5621349999999999	3.897875
9475	6.4637	1.4352	4.095	0.085	-0.46399999999999997	COc1cccc2ccc(F)cc12	c1ccc2ccccc2c1	-6.803941200000001	-0.5622991999999999	3.897875
1033	6.6002	1.753	3.972	0.1553	-0.519	COc1cccc2ccc(C(F)(F)F)cc12	c1ccc2ccccc2c1	-6.950815200000001	-0.8232129999999999	3.7841
9476	6.6042	1.7463	3.9819999999999998	0.154	-0.52	COc1cccc2ccc(C(F)(F)F)cc12	c1ccc2ccccc2c1	-6.9551192	-0.8177122999999998	3.7933499999999998
1034	6.6361	2.0395	3.783	0.1644	-0.5920000000000001	COc1cccc2ccc(C(=O)O)cc12	c1ccc2ccccc2c1	-6.9894436	-1.0584295	3.609275
9477	6.6431	2.057	3.7960000000000003	0.1662	-0.5820000000000001	COc1cccc2ccc(C(=O)O)cc12	c1ccc2ccccc2c1	-6.9969756	-1.072797	3.6213
1035	6.5837	1.8809	3.8369999999999997	0.1651	-0.575	COc1cccc2ccc(C#N)cc12	c1ccc2ccccc2c1	-6.933061200000001	-0.9282189	3.6592249999999997
9478	6.5833	1.8804	3.8369999999999997	0.1652	-0.5770000000000001	COc1cccc2ccc(C#N)cc12	c1ccc2ccccc2c1	-6.932630800000001	-0.9278083999999999	3.6592249999999997
1036	6.7497	2.7646	3.07	0.1002	-0.565	COc1cccc2cc([N+](=O)[O-])ccc12	c1ccc2ccccc2c1	-7.111677200000001	-1.6537365999999998	2.94975
9479	6.7492	2.7653	3.069	0.1003	-0.564	COc1cccc2cc([N+](=O)[O-])ccc12	c1ccc2ccccc2c1	-7.111139200000001	-1.6543112999999998	2.948825
1037	6.0483	1.4463	3.825	0.0407	-0.531	COc1cccc2cc(SC)ccc12	c1ccc2ccccc2c1	-6.356970800000001	-0.5714122999999999	3.6481250000000003
9480	6.1008	1.4211	3.863	0.0302	-0.534	COc1cccc2cc(SC)ccc12	c1ccc2ccccc2c1	-6.4134608	-0.5507231	3.683275
1038	6.1208	1.3689	3.924	0.0338	-0.506	COc1cccc2cc(S)ccc12	c1ccc2ccccc2c1	-6.434980800000001	-0.5078668999999999	3.7397
9481	6.1367	1.3599	3.9339999999999997	0.03	-0.507	COc1cccc2cc(S)ccc12	c1ccc2ccccc2c1	-6.4520892000000005	-0.5004779	3.74895
1039	6.5628	1.8493	4.022	0.1389	-0.774	COc1cccc2cc(S(=O)(=O)O)ccc12	c1ccc2ccccc2c1	-6.910572800000001	-0.9022752999999998	3.83035
9482	6.5614	1.8546	4.021	0.139	-0.777	COc1cccc2cc(S(=O)(=O)O)ccc12	c1ccc2ccccc2c1	-6.9090664	-0.9066266	3.829425
1040	6.245	1.3429	4.002	0.0628	-0.504	COc1cccc2cc(O)ccc12	c1ccc2ccccc2c1	-6.568620000000001	-0.48652090000000003	3.8118499999999997
9483	6.2478	1.3273	4.023	0.054	-0.507	COc1cccc2cc(O)ccc12	c1ccc2ccccc2c1	-6.571632800000001	-0.4737132999999999	3.8312749999999998
1041	5.9901	1.2771	3.839	0.0451	-0.511	COc1cccc2cc(N)ccc12	c1ccc2ccccc2c1	-6.294347600000001	-0.4324990999999999	3.661075
9484	5.989	1.2768	3.8369999999999997	0.0452	-0.509	COc1cccc2cc(N)ccc12	c1ccc2ccccc2c1	-6.293164000000001	-0.4322528	3.6592249999999997
1042	5.8694	1.3518	3.657	0.0613	-0.551	COc1cccc2cc(N(C)C)ccc12	c1ccc2ccccc2c1	-6.1644744000000005	-0.49382779999999993	3.492725
9485	5.8706	1.3509	3.66	0.0611	-0.551	COc1cccc2cc(N(C)C)ccc12	c1ccc2ccccc2c1	-6.1657656	-0.49308889999999994	3.4955000000000003
1043	6.4808	1.4344	4.131	0.111	-0.452	COc1cccc2cc(F)ccc12	c1ccc2ccccc2c1	-6.822340800000001	-0.5616423999999999	3.931175
9486	6.4808	1.4339	4.132	0.1094	-0.45299999999999996	COc1cccc2cc(F)ccc12	c1ccc2ccccc2c1	-6.822340800000001	-0.5612319	3.9320999999999997
1044	6.5894	1.7528	3.951	0.1174	-0.505	COc1cccc2cc(C(F)(F)F)ccc12	c1ccc2ccccc2c1	-6.939194400000001	-0.8230487999999999	3.764675
9487	6.5953	1.739	3.966	0.1134	-0.505	COc1cccc2cc(C(F)(F)F)ccc12	c1ccc2ccccc2c1	-6.945542800000001	-0.811719	3.77855
1045	6.6263	2.0479	3.7489999999999997	0.0952	-0.565	COc1cccc2cc(C(=O)O)ccc12	c1ccc2ccccc2c1	-6.9788988000000005	-1.0653259	3.577825
9488	6.6289	2.0591	3.7569999999999997	0.0976	-0.568	COc1cccc2cc(C(=O)O)ccc12	c1ccc2ccccc2c1	-6.981696400000001	-1.0745210999999997	3.585225
1046	6.5786	1.8947	3.806	0.1041	-0.565	COc1cccc2cc(C#N)ccc12	c1ccc2ccccc2c1	-6.9275736000000006	-0.9395486999999999	3.63055
9489	6.5791	1.8941	3.806	0.104	-0.564	COc1cccc2cc(C#N)ccc12	c1ccc2ccccc2c1	-6.928111600000001	-0.9390560999999998	3.63055
1047	6.8092	2.775	3.0010000000000003	0.185	-0.56	COc1cccc2c([N+](=O)[O-])cccc12	c1ccc2ccccc2c1	-7.1756992	-1.6622749999999997	2.8859250000000003
9490	6.8075	2.7761	2.9989999999999997	0.1851	-0.561	COc1cccc2c([N+](=O)[O-])cccc12	c1ccc2ccccc2c1	-7.173870000000001	-1.6631780999999997	2.8840749999999997
1048	5.9702	1.4712	4.011	0.0628	-0.528	COc1cccc2c(SC)cccc12	c1ccc2ccccc2c1	-6.272935200000001	-0.5918552	3.8201750000000003
9491	5.9718	1.4708	4.011	0.0624	-0.526	COc1cccc2c(SC)cccc12	c1ccc2ccccc2c1	-6.274656800000001	-0.5915268000000001	3.8201750000000003
1049	5.9942	1.4057	4.013999999999999	0.0583	-0.499	COc1cccc2c(S)cccc12	c1ccc2ccccc2c1	-6.298759200000001	-0.5380796999999998	3.8229499999999996
9492	5.9951	1.4079	4.013	0.0587	-0.5	COc1cccc2c(S)cccc12	c1ccc2ccccc2c1	-6.299727600000001	-0.5398858999999999	3.822025
1050	6.6048	1.8398	3.977	0.156	-0.7490000000000001	COc1cccc2c(S(=O)(=O)O)cccc12	c1ccc2ccccc2c1	-6.955764800000001	-0.8944758	3.788725
9493	6.6047	1.8408	3.98	0.1566	-0.75	COc1cccc2c(S(=O)(=O)O)cccc12	c1ccc2ccccc2c1	-6.955657200000001	-0.8952968	3.7915
1051	6.1048	1.3647	4.084	0.0808	-0.5329999999999999	COc1cccc2c(OC)cccc12	c1ccc2ccccc2c1	-6.4177648000000005	-0.5044186999999999	3.8876999999999997
9494	6.1052	1.3645	4.082	0.0807	-0.5329999999999999	COc1cccc2c(OC)cccc12	c1ccc2ccccc2c1	-6.4181952	-0.5042544999999999	3.88585
1052	6.1207	1.2266	4.071000000000001	0.0752	-0.5	COc1cccc2c(O)cccc12	c1ccc2ccccc2c1	-6.434873200000001	-0.3910385999999998	3.8756750000000006
9495	6.1215	1.2265	4.073	0.0754	-0.5	COc1cccc2c(O)cccc12	c1ccc2ccccc2c1	-6.435734000000001	-0.3909564999999998	3.8775250000000003
1053	5.8264	1.2017	3.9789999999999996	0.0765	-0.514	COc1cccc2c(N)cccc12	c1ccc2ccccc2c1	-6.1182064	-0.3705957	3.7905749999999996
9496	5.8241	1.2021	3.977	0.0771	-0.514	COc1cccc2c(N)cccc12	c1ccc2ccccc2c1	-6.1157316	-0.37092409999999987	3.788725
1054	6.0543	1.4086	4.041	0.0676	-0.525	COc1cccc2c(N(C)C)cccc12	c1ccc2ccccc2c1	-6.3634268	-0.5404606	3.8479250000000005
9497	6.0519	1.4092	4.04	0.0683	-0.525	COc1cccc2c(N(C)C)cccc12	c1ccc2ccccc2c1	-6.3608444	-0.5409532	3.847
1055	6.4572	1.4268	4.13	0.0425	-0.452	COc1cccc2c(F)cccc12	c1ccc2ccccc2c1	-6.796947200000001	-0.5554028000000001	3.93025
9498	6.4568	1.4265	4.128	0.0422	-0.45299999999999996	COc1cccc2c(F)cccc12	c1ccc2ccccc2c1	-6.796516800000001	-0.5551564999999999	3.9284000000000003
1056	6.6325	1.7864	3.892	0.1576	-0.494	COc1cccc2c(C(F)(F)F)cccc12	c1ccc2ccccc2c1	-6.985570000000001	-0.8506344	3.7101
9499	6.6328	1.7866	3.895	0.1581	-0.494	COc1cccc2c(C(F)(F)F)cccc12	c1ccc2ccccc2c1	-6.9858928	-0.8507986	3.712875
1057	6.665	2.1898	3.6010000000000004	0.2024	-0.555	COc1cccc2c(C(=O)O)cccc12	c1ccc2ccccc2c1	-7.0205400000000004	-1.1818258	3.4409250000000005
9500	6.6639	2.1861	3.603	0.2027	-0.5539999999999999	COc1cccc2c(C(=O)O)cccc12	c1ccc2ccccc2c1	-7.0193564	-1.1787881000000002	3.442775
1058	6.6096	2.0601	3.68	0.2014	-0.555	COc1cccc2c(C#N)cccc12	c1ccc2ccccc2c1	-6.960929600000001	-1.0753420999999999	3.5140000000000002
9501	6.6094	2.0598	3.679	0.2011	-0.5539999999999999	COc1cccc2c(C#N)cccc12	c1ccc2ccccc2c1	-6.9607144000000005	-1.0750958000000002	3.5130749999999997
1059	6.9997	2.5545	3.259	0.1459	-0.669	COc1ccc2ccccc2c1[N+](=O)[O-]	c1ccc2ccccc2c1	-7.3806772	-1.4812444999999999	3.124575
9502	6.9999	2.5554	3.262	0.1467	-0.669	COc1ccc2ccccc2c1[N+](=O)[O-]	c1ccc2ccccc2c1	-7.380892400000001	-1.4819833999999998	3.12735
1060	6.1644	1.6628	3.738	0.1555	-0.531	COc1ccc2ccccc2c1SC	c1ccc2ccccc2c1	-6.4818944	-0.7491587999999999	3.56765
9503	6.122	1.6453	3.708	0.1691	-0.529	COc1ccc2ccccc2c1SC	c1ccc2ccccc2c1	-6.436272000000001	-0.7347912999999998	3.5399000000000003
1061	6.8052	1.9737	3.9419999999999997	0.0831	-0.8640000000000001	COc1ccc2ccccc2c1S(=O)(=O)O	c1ccc2ccccc2c1	-7.171395200000001	-1.0044076999999998	3.75635
9504	6.806	1.9718	3.943	0.0833	-0.858	COc1ccc2ccccc2c1S(=O)(=O)O	c1ccc2ccccc2c1	-7.172256000000001	-1.0028478	3.757275
1062	6.0098	1.5055	3.7039999999999997	0.1731	-0.47200000000000003	COc1ccc2ccccc2c1S	c1ccc2ccccc2c1	-6.3155448000000005	-0.6200154999999999	3.5362
9505	5.975	1.498	3.662	0.1729	-0.513	COc1ccc2ccccc2c1S	c1ccc2ccccc2c1	-6.2781	-0.6138579999999999	3.49735
1063	6.0624	1.4337	3.6910000000000003	0.134	-0.527	COc1ccc2ccccc2c1OC	c1ccc2ccccc2c1	-6.3721424	-0.5610676999999998	3.5241750000000005
9506	6.0499	1.4271	3.688	0.1357	-0.525	COc1ccc2ccccc2c1OC	c1ccc2ccccc2c1	-6.358692400000001	-0.5556491	3.5214000000000003
1064	6.1006	1.3602	3.6719999999999997	0.1257	-0.565	COc1ccc2ccccc2c1O	c1ccc2ccccc2c1	-6.413245600000001	-0.5007242	3.5065999999999997
9507	6.122	1.3622	3.76	0.1225	-0.48700000000000004	COc1ccc2ccccc2c1O	c1ccc2ccccc2c1	-6.436272000000001	-0.5023662000000001	3.5879999999999996
1065	6.3778	1.4774	3.918	0.0885	-0.521	COc1ccc2ccccc2c1N(C)C	c1ccc2ccccc2c1	-6.7115128	-0.5969454	3.73415
9508	6.3326	1.5079	3.889	0.0895	-0.53	COc1ccc2ccccc2c1N(C)C	c1ccc2ccccc2c1	-6.662877600000001	-0.6219859	3.707325
1066	5.8015	1.2834	3.542	0.1763	-0.511	COc1ccc2ccccc2c1N	c1ccc2ccccc2c1	-6.091414	-0.43767140000000004	3.3863499999999997
9509	5.8053	1.2839	3.545	0.1759	-0.51	COc1ccc2ccccc2c1N	c1ccc2ccccc2c1	-6.0955028	-0.4380818999999999	3.389125
1067	6.5415	1.5266	3.9389999999999996	0.0739	-0.519	COc1ccc2ccccc2c1F	c1ccc2ccccc2c1	-6.887654	-0.6373386	3.7535749999999997
9510	6.5409	1.5275	3.937	0.0734	-0.519	COc1ccc2ccccc2c1F	c1ccc2ccccc2c1	-6.8870084	-0.6380775	3.751725
1068	6.791	1.9892	3.9339999999999997	0.0851	-0.584	COc1ccc2ccccc2c1C(F)(F)F	c1ccc2ccccc2c1	-7.156116000000001	-1.0171332	3.74895
9511	6.7899	1.9887	3.9330000000000003	0.0852	-0.585	COc1ccc2ccccc2c1C(F)(F)F	c1ccc2ccccc2c1	-7.154932400000001	-1.0167226999999999	3.748025
1069	6.8071	2.0099	3.845	0.1279	-0.621	COc1ccc2ccccc2c1C(=O)O	c1ccc2ccccc2c1	-7.173439600000001	-1.0341279	3.6666250000000002
9512	6.8769	2.0871	3.8689999999999998	0.1152	-0.755	COc1ccc2ccccc2c1C(=O)O	c1ccc2ccccc2c1	-7.248544400000001	-1.0975091	3.688825
1070	6.7781	2.054	3.8810000000000002	0.1338	-0.628	COc1ccc2ccccc2c1C#N	c1ccc2ccccc2c1	-7.142235600000001	-1.070334	3.6999250000000004
9513	6.7772	2.0544	3.8810000000000002	0.1342	-0.627	COc1ccc2ccccc2c1C#N	c1ccc2ccccc2c1	-7.141267200000001	-1.0706623999999998	3.6999250000000004
1071	6.4794	1.3539	4.008	0.0618	-0.414	COc1ccc2ccccc2c1	c1ccc2ccccc2c1	-6.820834400000001	-0.49555190000000005	3.8174
9514	6.4128	1.3854	3.967	0.0753	-0.42	COc1ccc2ccccc2c1	c1ccc2ccccc2c1	-6.7491728	-0.5214133999999998	3.779475
1072	6.9917	2.7691	3.13	0.1997	-0.5329999999999999	COc1ccc2cccc([N+](=O)[O-])c2c1	c1ccc2ccccc2c1	-7.3720692	-1.6574310999999997	3.0052499999999998
9515	6.9909	2.7668	3.1289999999999996	0.1986	-0.532	COc1ccc2cccc([N+](=O)[O-])c2c1	c1ccc2ccccc2c1	-7.3712084	-1.6555427999999996	3.0043249999999997
1073	6.3364	1.7008	3.8930000000000002	0.0975	-0.532	COc1ccc2cccc(SC)c2c1	c1ccc2ccccc2c1	-6.666966400000001	-0.7803568	3.7110250000000002
9516	6.0071	1.5005	3.815	0.1494	-0.517	COc1ccc2cccc(SC)c2c1	c1ccc2ccccc2c1	-6.312639600000001	-0.6159104999999999	3.638875
1074	6.0591	1.4469	3.859	0.1233	-0.49	COc1ccc2cccc(S)c2c1	c1ccc2ccccc2c1	-6.3685916	-0.5719048999999999	3.679575
9517	6.0132	1.4859	3.805	0.1463	-0.483	COc1ccc2cccc(S)c2c1	c1ccc2ccccc2c1	-6.319203200000001	-0.6039239	3.6296250000000003
1075	6.6942	1.8923	3.833	0.108	-0.825	COc1ccc2cccc(S(=O)(=O)O)c2c1	c1ccc2ccccc2c1	-7.051959200000001	-0.9375783000000001	3.6555250000000004
9518	6.7205	2.0153	3.8160000000000003	0.1108	-0.821	COc1ccc2cccc(S(=O)(=O)O)c2c1	c1ccc2ccccc2c1	-7.080258000000001	-1.0385613	3.6398
1076	6.1206	1.4316	3.9010000000000002	0.0946	-0.546	COc1ccc2cccc(OC)c2c1	c1ccc2ccccc2c1	-6.4347656	-0.5593435999999999	3.7184250000000003
9519	6.1207	1.4317	3.9019999999999997	0.0951	-0.546	COc1ccc2cccc(OC)c2c1	c1ccc2ccccc2c1	-6.434873200000001	-0.5594256999999999	3.71935
1077	6.1516	1.32	3.8939999999999997	0.0884	-0.48100000000000004	COc1ccc2cccc(O)c2c1	c1ccc2ccccc2c1	-6.468121600000001	-0.46772	3.71195
9520	6.1499	1.319	3.897	0.0886	-0.48100000000000004	COc1ccc2cccc(O)c2c1	c1ccc2ccccc2c1	-6.4662924	-0.46689899999999984	3.714725
1078	5.8347	1.276	3.741	0.1644	-0.502	COc1ccc2cccc(N)c2c1	c1ccc2ccccc2c1	-6.1271372	-0.431596	3.570425
9521	5.8637	1.3002	3.7880000000000003	0.1316	-0.506	COc1ccc2cccc(N)c2c1	c1ccc2ccccc2c1	-6.158341200000001	-0.45146419999999987	3.6139
1079	6.0908	1.4641	3.8280000000000003	0.1361	-0.527	COc1ccc2cccc(N(C)C)c2c1	c1ccc2ccccc2c1	-6.402700800000001	-0.5860260999999999	3.6509000000000005
9522	6.1028	1.4308	3.855	0.1179	-0.515	COc1ccc2cccc(N(C)C)c2c1	c1ccc2ccccc2c1	-6.415612800000001	-0.5586867999999999	3.675875
1080	6.5235	1.5151	3.932	0.0752	-0.475	COc1ccc2cccc(F)c2c1	c1ccc2ccccc2c1	-6.868286000000001	-0.6278970999999999	3.7471
9523	6.595	1.4656	3.977	0.0594	-0.436	COc1ccc2cccc(F)c2c1	c1ccc2ccccc2c1	-6.94522	-0.5872575999999999	3.788725
1081	6.7132	1.8906	3.822	0.115	-0.535	COc1ccc2cccc(C(F)(F)F)c2c1	c1ccc2ccccc2c1	-7.0724032	-0.9361825999999999	3.64535
9524	6.7126	1.8912	3.821	0.1151	-0.535	COc1ccc2cccc(C(F)(F)F)c2c1	c1ccc2ccccc2c1	-7.071757600000001	-0.9366751999999999	3.644425
1082	6.7551	2.2669	3.5869999999999997	0.2001	-0.6	COc1ccc2cccc(C(=O)O)c2c1	c1ccc2ccccc2c1	-7.1174876000000005	-1.2451249	3.427975
9525	6.7554	2.169	3.697	0.1879	-0.589	COc1ccc2cccc(C(=O)O)c2c1	c1ccc2ccccc2c1	-7.117810400000001	-1.164749	3.529725
1083	6.7745	2.0591	3.7539999999999996	0.1635	-0.535	COc1ccc2cccc(C#N)c2c1	c1ccc2ccccc2c1	-7.138362000000001	-1.0745210999999997	3.5824499999999997
9526	6.7743	2.0596	3.7539999999999996	0.1641	-0.535	COc1ccc2cccc(C#N)c2c1	c1ccc2ccccc2c1	-7.138146800000001	-1.0749316000000002	3.5824499999999997
1084	6.9082	2.76	3.085	0.0502	-0.562	COc1ccc2ccc([N+](=O)[O-])cc2c1	c1ccc2ccccc2c1	-7.282223200000001	-1.6499599999999996	2.963625
9527	6.909	2.7575	3.088	0.0499	-0.562	COc1ccc2ccc([N+](=O)[O-])cc2c1	c1ccc2ccccc2c1	-7.283084000000001	-1.6479074999999996	2.9664
1085	6.2112	1.4711	3.859	0.0709	-0.531	COc1ccc2ccc(SC)cc2c1	c1ccc2ccccc2c1	-6.5322512	-0.5917731	3.679575
9528	6.1315	1.5019	3.804	0.064	-0.539	COc1ccc2ccc(SC)cc2c1	c1ccc2ccccc2c1	-6.446494	-0.6170599	3.6287
1086	6.2665	1.4098	3.9189999999999996	0.0573	-0.506	COc1ccc2ccc(S)cc2c1	c1ccc2ccccc2c1	-6.591754000000001	-0.5414457999999999	3.7350749999999997
9529	6.234	1.4389	3.8939999999999997	0.0536	-0.503	COc1ccc2ccc(S)cc2c1	c1ccc2ccccc2c1	-6.556784	-0.5653369	3.71195
1087	6.6423	1.9288	3.87	0.0944	-0.78	COc1ccc2ccc(S(=O)(=O)O)cc2c1	c1ccc2ccccc2c1	-6.9961148	-0.9675447999999999	3.68975
9530	6.6535	1.9289	3.872	0.0939	-0.787	COc1ccc2ccc(S(=O)(=O)O)cc2c1	c1ccc2ccccc2c1	-7.008166000000001	-0.9676269000000001	3.6915999999999998
1088	6.3759	1.4372	3.96	0.0332	-0.52	COc1ccc2ccc(OC)cc2c1	c1ccc2ccccc2c1	-6.7094684	-0.5639412	3.773
9531	6.4231	1.4287	3.9930000000000003	0.0366	-0.523	COc1ccc2ccc(OC)cc2c1	c1ccc2ccccc2c1	-6.760255600000001	-0.5569627	3.8035250000000005
1089	6.4265	1.3794	4.006	0.0278	-0.501	COc1ccc2ccc(O)cc2c1	c1ccc2ccccc2c1	-6.763914000000001	-0.5164873999999998	3.8155500000000004
9532	6.4252	1.376	4.008	0.0365	-0.502	COc1ccc2ccc(O)cc2c1	c1ccc2ccccc2c1	-6.762515200000001	-0.5136959999999998	3.8174
1090	6.0903	1.332	3.825	0.0474	-0.509	COc1ccc2ccc(N)cc2c1	c1ccc2ccccc2c1	-6.402162800000001	-0.477572	3.6481250000000003
9533	6.1217	1.3159	3.853	0.0506	-0.506	COc1ccc2ccc(N)cc2c1	c1ccc2ccccc2c1	-6.4359492000000005	-0.4643539	3.6740250000000003
1091	5.9668	1.3646	3.673	0.0921	-0.5479999999999999	COc1ccc2ccc(N(C)C)cc2c1	c1ccc2ccccc2c1	-6.269276800000001	-0.5043365999999999	3.5075250000000002
9534	5.9437	1.38	3.6310000000000002	0.0931	-0.55	COc1ccc2ccc(N(C)C)cc2c1	c1ccc2ccccc2c1	-6.244421200000001	-0.5169799999999999	3.468675
1092	6.5734	1.5055	3.977	0.0702	-0.461	COc1ccc2ccc(F)cc2c1	c1ccc2ccccc2c1	-6.921978400000001	-0.6200154999999999	3.788725
9535	6.5733	1.506	3.977	0.0703	-0.461	COc1ccc2ccc(F)cc2c1	c1ccc2ccccc2c1	-6.921870800000001	-0.620426	3.788725
1093	6.7473	1.7794	3.872	0.0744	-0.503	COc1ccc2ccc(C(F)(F)F)cc2c1	c1ccc2ccccc2c1	-7.109094800000001	-0.8448874000000001	3.6915999999999998
9536	6.7489	1.7764	3.877	0.0745	-0.503	COc1ccc2ccc(C(F)(F)F)cc2c1	c1ccc2ccccc2c1	-7.110816400000001	-0.8424244	3.6962249999999996
1094	6.7821	2.0898	3.693	0.0626	-0.56	COc1ccc2ccc(C(=O)O)cc2c1	c1ccc2ccccc2c1	-7.1465396000000005	-1.0997257999999999	3.526025
9537	6.7821	2.0886	3.694	0.0627	-0.5589999999999999	COc1ccc2ccc(C(=O)O)cc2c1	c1ccc2ccccc2c1	-7.1465396000000005	-1.0987405999999997	3.52695
1095	6.6663	1.9633	3.7039999999999997	0.078	-0.574	COc1ccc2ccc(C#N)cc2c1	c1ccc2ccccc2c1	-7.0219388	-0.9958693	3.5362
9538	6.7371	1.9317	3.75	0.0695	-0.562	COc1ccc2ccc(C#N)cc2c1	c1ccc2ccccc2c1	-7.0981196	-0.9699257	3.57875
1096	6.8765	2.714	3.472	0.2294	-0.589	COc1ccc2cc([N+](=O)[O-])ccc2c1	c1ccc2ccccc2c1	-7.248114000000001	-1.6121939999999997	3.3216
9539	6.9495	2.6932	3.515	0.2024	-0.588	COc1ccc2cc([N+](=O)[O-])ccc2c1	c1ccc2ccccc2c1	-7.326662	-1.5951171999999998	3.3613750000000002
1097	6.3199	1.6228	3.908	0.0804	-0.531	COc1ccc2cc(SC)ccc2c1	c1ccc2ccccc2c1	-6.649212400000001	-0.7163187999999999	3.7249
9540	5.9703	1.4765	3.612	0.118	-0.535	COc1ccc2cc(SC)ccc2c1	c1ccc2ccccc2c1	-6.273042800000001	-0.5962065	3.4511000000000003
1098	6.0396	1.4141	3.7060000000000004	0.102	-0.507	COc1ccc2cc(S)ccc2c1	c1ccc2ccccc2c1	-6.347609600000001	-0.5449760999999999	3.5380500000000006
9541	6.0186	1.4352	3.6830000000000003	0.1152	-0.509	COc1ccc2cc(S)ccc2c1	c1ccc2ccccc2c1	-6.325013600000001	-0.5622991999999999	3.5167750000000004
1099	6.7453	1.8343	3.9539999999999997	0.0668	-0.774	COc1ccc2cc(S(=O)(=O)O)ccc2c1	c1ccc2ccccc2c1	-7.106942800000001	-0.8899602999999999	3.7674499999999997
9542	6.6651	1.8661	3.905	0.0822	-0.7909999999999999	COc1ccc2cc(S(=O)(=O)O)ccc2c1	c1ccc2ccccc2c1	-7.0206476	-0.9160681	3.7221249999999997
1100	6.1321	1.4595	3.747	0.1213	-0.528	COc1ccc2cc(OC)ccc2c1	c1ccc2ccccc2c1	-6.447139600000001	-0.5822495	3.575975
9543	6.1738	1.426	3.785	0.1111	-0.519	COc1ccc2cc(OC)ccc2c1	c1ccc2ccccc2c1	-6.492008800000001	-0.5547459999999999	3.6111250000000004
1101	6.1864	1.3951	3.786	0.113	-0.51	COc1ccc2cc(O)ccc2c1	c1ccc2ccccc2c1	-6.5055664	-0.5293770999999999	3.61205
9544	6.141	1.4263	3.748	0.1216	-0.507	COc1ccc2cc(O)ccc2c1	c1ccc2ccccc2c1	-6.456716000000001	-0.5549922999999998	3.5769
1102	5.8704	1.3193	3.6310000000000002	0.1146	-0.506	COc1ccc2cc(N)ccc2c1	c1ccc2ccccc2c1	-6.165550400000001	-0.4671453	3.468675
9545	5.8723	1.3193	3.6319999999999997	0.1143	-0.506	COc1ccc2cc(N)ccc2c1	c1ccc2ccccc2c1	-6.167594800000001	-0.4671453	3.4696
1103	5.7264	1.3956	3.426	0.1359	-0.5479999999999999	COc1ccc2cc(N(C)C)ccc2c1	c1ccc2ccccc2c1	-6.0106064	-0.5297875999999998	3.2790500000000002
9546	5.7249	1.39	3.424	0.1353	-0.5489999999999999	COc1ccc2cc(N(C)C)ccc2c1	c1ccc2ccccc2c1	-6.0089924	-0.5251899999999999	3.2772
1104	6.5735	1.4851	3.937	0.0808	-0.456	COc1ccc2cc(F)ccc2c1	c1ccc2ccccc2c1	-6.922086000000001	-0.6032671	3.751725
9547	6.5102	1.5187	3.9010000000000002	0.0926	-0.457	COc1ccc2cc(F)ccc2c1	c1ccc2ccccc2c1	-6.853975200000001	-0.6308526999999998	3.7184250000000003
1105	6.7664	1.7667	3.98	0.0524	-0.51	COc1ccc2cc(C(F)(F)F)ccc2c1	c1ccc2ccccc2c1	-7.1296464	-0.8344606999999998	3.7915
9548	6.6838	1.819	3.926	0.071	-0.512	COc1ccc2cc(C(F)(F)F)ccc2c1	c1ccc2ccccc2c1	-7.0407688	-0.8773989999999999	3.74155
1106	6.7294	2.0473	3.9130000000000003	0.029	-0.5720000000000001	COc1ccc2cc(C(=O)O)ccc2c1	c1ccc2ccccc2c1	-7.089834400000001	-1.0648332999999996	3.729525
9549	6.796	2.001	3.943	0.0144	-0.564	COc1ccc2cc(C(=O)O)ccc2c1	c1ccc2ccccc2c1	-7.1614960000000005	-1.026821	3.757275
1107	6.6633	1.8889	3.9189999999999996	0.0745	-0.574	COc1ccc2cc(C#N)ccc2c1	c1ccc2ccccc2c1	-7.0187108	-0.9347868999999999	3.7350749999999997
9550	6.7311	1.8516	3.9589999999999996	0.0502	-0.5720000000000001	COc1ccc2cc(C#N)ccc2c1	c1ccc2ccccc2c1	-7.0916636	-0.9041635999999998	3.7720749999999996
1108	6.9532	2.7668	3.196	0.1164	-0.5710000000000001	COc1ccc2c([N+](=O)[O-])cccc2c1	c1ccc2ccccc2c1	-7.330643200000001	-1.6555427999999996	3.0663
9551	6.8839	2.7946	3.1239999999999997	0.1225	-0.5479999999999999	COc1ccc2c([N+](=O)[O-])cccc2c1	c1ccc2ccccc2c1	-7.2560764	-1.6783666	2.9997
1109	6.0484	1.5317	3.884	0.1797	-0.524	COc1ccc2c(SC)cccc2c1	c1ccc2ccccc2c1	-6.357078400000001	-0.6415257	3.7027
9552	6.0868	1.5051	3.925	0.1392	-0.523	COc1ccc2c(SC)cccc2c1	c1ccc2ccccc2c1	-6.3983968	-0.6196871	3.740625
1110	6.1314	1.4467	3.9560000000000004	0.0756	-0.498	COc1ccc2c(S)cccc2c1	c1ccc2ccccc2c1	-6.446386400000001	-0.5717407	3.7693000000000003
9553	6.0562	1.4889	3.88	0.1313	-0.503	COc1ccc2c(S)cccc2c1	c1ccc2ccccc2c1	-6.3654712	-0.6063868999999998	3.699
1111	6.6911	1.9022	3.918	0.0784	-0.737	COc1ccc2c(S(=O)(=O)O)cccc2c1	c1ccc2ccccc2c1	-7.0486236	-0.9457061999999997	3.73415
9554	6.7063	2.0285	3.889	0.0837	-0.738	COc1ccc2c(S(=O)(=O)O)cccc2c1	c1ccc2ccccc2c1	-7.0649788000000004	-1.0493985000000001	3.707325
1112	6.2074	1.4277	3.965	0.0629	-0.525	COc1ccc2c(OC)cccc2c1	c1ccc2ccccc2c1	-6.5281624	-0.5561416999999999	3.777625
9555	6.2072	1.4275	3.965	0.0628	-0.525	COc1ccc2c(OC)cccc2c1	c1ccc2ccccc2c1	-6.527947200000001	-0.5559774999999999	3.777625
1113	6.2182	1.3374	3.957	0.0621	-0.501	COc1ccc2c(O)cccc2c1	c1ccc2ccccc2c1	-6.539783200000001	-0.4820053999999999	3.770225
9556	6.2043	1.3224	3.928	0.0798	-0.502	COc1ccc2c(O)cccc2c1	c1ccc2ccccc2c1	-6.5248268000000005	-0.46969040000000006	3.7434
1114	5.8988	1.2843	3.812	0.1659	-0.512	COc1ccc2c(N)cccc2c1	c1ccc2ccccc2c1	-6.1961088	-0.43841030000000003	3.6361
9557	5.9	1.2832	3.812	0.166	-0.51	COc1ccc2c(N)cccc2c1	c1ccc2ccccc2c1	-6.197400000000001	-0.4375071999999999	3.6361
1115	6.1744	1.4306	3.9419999999999997	0.0728	-0.518	COc1ccc2c(N(C)C)cccc2c1	c1ccc2ccccc2c1	-6.492654400000001	-0.5585226	3.75635
9558	6.1757	1.4303	3.9419999999999997	0.0728	-0.518	COc1ccc2c(N(C)C)cccc2c1	c1ccc2ccccc2c1	-6.494053200000001	-0.5582762999999998	3.75635
1116	6.5426	1.5033	3.965	0.0657	-0.447	COc1ccc2c(F)cccc2c1	c1ccc2ccccc2c1	-6.8888376000000004	-0.6182093000000001	3.777625
9559	6.5405	1.5032	3.964	0.0662	-0.447	COc1ccc2c(F)cccc2c1	c1ccc2ccccc2c1	-6.886578	-0.6181272000000001	3.7767
1117	6.7158	1.8651	3.844	0.1023	-0.489	COc1ccc2c(C(F)(F)F)cccc2c1	c1ccc2ccccc2c1	-7.0752008	-0.9152470999999999	3.6656999999999997
9560	6.7174	1.8632	3.8489999999999998	0.1019	-0.49	COc1ccc2c(C(F)(F)F)cccc2c1	c1ccc2ccccc2c1	-7.0769224	-0.9136871999999999	3.6703249999999996
1118	6.7379	2.1749	3.701	0.126	-0.562	COc1ccc2c(C(=O)O)cccc2c1	c1ccc2ccccc2c1	-7.0989804	-1.1695929	3.5334250000000003
9561	6.817	2.2042	3.71	0.1145	-0.562	COc1ccc2c(C(=O)O)cccc2c1	c1ccc2ccccc2c1	-7.184092000000001	-1.1936482000000002	3.54175
1119	6.766	2.0852	3.772	0.1112	-0.561	COc1ccc2c(C#N)cccc2c1	c1ccc2ccccc2c1	-7.129216	-1.0959491999999997	3.5991
9562	6.7641	2.0849	3.7710000000000004	0.1113	-0.562	COc1ccc2c(C#N)cccc2c1	c1ccc2ccccc2c1	-7.1271716000000005	-1.0957029	3.5981750000000003
1120	6.9345	2.6936	3.516	0.3654	-0.5920000000000001	COc1ccc([N+](=O)[O-])c2ccccc12	c1ccc2ccccc2c1	-7.310522000000001	-1.5954455999999997	3.3623
9563	6.9337	2.6942	3.5180000000000002	0.3684	-0.5920000000000001	COc1ccc([N+](=O)[O-])c2ccccc12	c1ccc2ccccc2c1	-7.309661200000001	-1.5959381999999995	3.3641500000000004
1121	5.8673	1.4583	3.6430000000000002	0.203	-0.528	COc1ccc(SC)c2ccccc12	c1ccc2ccccc2c1	-6.162214800000001	-0.5812642999999998	3.479775
9564	6.3143	1.6087	4.136	0.0217	-0.519	COc1ccc(SC)c2ccccc12	c1ccc2ccccc2c1	-6.6431868000000005	-0.7047427	3.9358
1122	5.9173	1.4172	3.736	0.2174	-0.49200000000000005	COc1ccc(S)c2ccccc12	c1ccc2ccccc2c1	-6.216014800000001	-0.5475211999999999	3.5658000000000003
9565	5.9169	1.4159	3.736	0.218	-0.49200000000000005	COc1ccc(S)c2ccccc12	c1ccc2ccccc2c1	-6.215584400000001	-0.5464538999999998	3.5658000000000003
[truncated: 242,432 more rows]
